# Supplementary material for: Selective κ Opioid Antagonists nor-BNI, GNTI and JDTic Have Low Affinities for Non-Opioid Receptors and Transporters
Source: PLoS One. 2013 Aug 14;8(8):e70701. doi: 10.1371/journal.pone.0070701 (PMC3747596; doi:10.1371/journal.pone.0070701)
Supplement: Dataset S1 — Raw data for Figure 2A . (XML) [file pone.0070701.s001.xml]

<?xml version="1.0" encoding="UTF-8"?>
<?xml-stylesheet type="text/xsl" href="#"?>
<xsl:stylesheet xmlns:xsl="http://www.w3.org/1999/XSL/Transform" xmlns:dt="urn:schemas-microsoft-com:datatypes" xmlns:ps="http://graphpad.com/prism/Prism.htm" version="1.0">
	<!--
	XML style sheet template for formatting data and info tables from GraphPad Prism 6.0.
	Copyright 1992-2013 GraphPad Software, Inc.
-->
	<xsl:output method="html" version="4.0" omit-xml-declaration="yes"/>
	<GraphPadPrismFile xmlns="http://graphpad.com/prism/Prism.htm" PrismXMLVersion="5.00">
<Created>
<OriginalVersion CreatedByProgram="GraphPad Prism" CreatedByVersion="6.0.2.328" Login="tamunro" DateTime="2013-04-10T17:40:58+10:00"/>
<MostRecentVersion CreatedByProgram="GraphPad Prism" CreatedByVersion="6.0.2.328" Login="tamunro" DateTime="2013-04-11T19:46:35+10:00"/>
</Created>
<InfoSequence>
<Ref ID="Info0" Selected="1"/>
</InfoSequence>
<Info ID="Info0">
<Title>Project info 1</Title>
<Notes>
</Notes>
<Constant><Name>Experiment Date</Name><Value>2013-04-10</Value></Constant>
<Constant><Name>Experiment ID</Name><Value/></Constant>
<Constant><Name>Notebook ID</Name><Value/></Constant>
<Constant><Name>Project</Name><Value/></Constant>
<Constant><Name>Experimenter</Name><Value/></Constant>
<Constant><Name>Protocol</Name><Value/></Constant>
</Info>

<TableSequence>

<Ref ID="Table0"/>
<Ref ID="Table53"/>
<Ref ID="Table57" Selected="1"/>
</TableSequence>
<Table ID="Table0" XFormat="numbers" YFormat="replicates" Replicates="12" TableType="XY" EVFormat="AsteriskAfterNumber">
<Title>GNTI+NA Alpha 1A Ca++</Title>
<XColumn Width="112" Decimals="3" Subcolumns="1">
<Title>Log[Noradrenaline]</Title>
<Subcolumn>
<d>-12</d>
<d>-11.52</d>
<d>-11</d>
<d>-10.52</d>
<d>-10</d>
<d>-9.52</d>
<d>-9</d>
<d>-8.52</d>
<d>-8</d>
<d>-7.52</d>
<d>-7</d>
<d>-6.52</d>
<d>-6</d>
<d>-5.52</d>
<d>-5</d>
<d Excluded="1">-4.52</d>
</Subcolumn>
</XColumn>
<YColumn Width="972" Decimals="6" Subcolumns="12">
<Title>0</Title>
<Subcolumn>
<d>-3.270648</d>
<d>-2.452982</d>
<d>-3.270648</d>
<d>-2.452982</d>
<d>-2.452982</d>
<d>-2.452982</d>
<d>-1.635321</d>
<d>3.270643</d>
<d>33.52412</d>
<d>71.13654</d>
<d>71.95421</d>
<d>89.12509</d>
<d>103.843</d>
<d>98.11938</d>
<d>112.0196</d>
<d>120.1962</d>
</Subcolumn>
<Subcolumn>
<d>-3.270648</d>
<d>-2.452982</d>
<d>-2.452982</d>
<d>-2.452982</d>
<d>-1.635321</d>
<d>-2.452982</d>
<d>-1.635321</d>
<d>2.452982</d>
<d>23.71218</d>
<d>58.05397</d>
<d>69.50123</d>
<d>98.11938</d>
<d>88.30743</d>
<d>123.4669</d>
<d>107.9313</d>
<d>90.76041</d>
</Subcolumn>
<Subcolumn>
<d>-2.452982</d>
<d>-1.635321</d>
<d>-2.452982</d>
<d>-2.452982</d>
<d>-1.635321</d>
<d>-1.635321</d>
<d>-1.635321</d>
<d>2.452982</d>
<d>35.15944</d>
<d>51.51267</d>
<d>76.04251</d>
<d>86.67211</d>
<d>88.30743</d>
<d>80.94849</d>
<d>96.48405</d>
<d>103.843</d>
</Subcolumn>
<Subcolumn>
<d>0</d>
<d>0</d>
<d>1.251571</d>
<d>2.503134</d>
<d>1.251571</d>
<d>2.503134</d>
<d>2.503134</d>
<d>11.26408</d>
<d>48.81102</d>
<d>62.57823</d>
<d>85.10638</d>
<d>111.3892</d>
<d>96.37048</d>
<d>100.1252</d>
<d>87.60951</d>
<d>107.6346</d>
</Subcolumn>
<Subcolumn>
<d>1.251571</d>
<d>1.251571</d>
<d>1.251571</d>
<d>1.251571</d>
<d>1.251571</d>
<d>1.251571</d>
<d>2.503134</d>
<d>13.76722</d>
<d>33.79225</d>
<d>76.34544</d>
<d>72.59074</d>
<d>92.61578</d>
<d>100.1252</d>
<d>107.6346</d>
<d>93.86735</d>
<d>81.3517</d>
</Subcolumn>
<Subcolumn>
<d>0</d>
<d>1.251571</d>
<d>2.503134</d>
<d>1.251571</d>
<d>2.503134</d>
<d>0</d>
<d>3.754697</d>
<d>22.52816</d>
<d>75.09386</d>
<d>75.09386</d>
<d>92.61578</d>
<d>83.85483</d>
<d>111.3892</d>
<d>106.383</d>
<d>75.09386</d>
<d>143.9299</d>
</Subcolumn>
<Subcolumn>
<d>1.156068</d>
<d>1.734102</d>
<d>2.312136</d>
<d>1.734102</d>
<d>1.734102</d>
<d>1.734102</d>
<d>4.046246</d>
<d>24.85549</d>
<d>67.05202</d>
<d>87.86127</d>
<d>71.6763</d>
<d>97.10983</d>
<d>101.1561</d>
<d>98.84393</d>
<d>109.2486</d>
<d>116.185</d>
</Subcolumn>
<Subcolumn>
<d>1.734102</d>
<d>2.312136</d>
<d>1.734102</d>
<d>1.734102</d>
<d>2.312136</d>
<d>2.312136</d>
<d>4.62428</d>
<d>24.85549</d>
<d>55.49133</d>
<d>79.19074</d>
<d>80.92486</d>
<d>89.59538</d>
<d>95.37572</d>
<d>101.7341</d>
<d>97.68787</d>
<d>104.0462</d>
</Subcolumn>
<Subcolumn>
<d>1.734102</d>
<d>2.312136</d>
<d>2.890171</d>
<d>2.312136</d>
<d>2.312136</d>
<d>1.734102</d>
<d>5.780348</d>
<d>24.85549</d>
<d>68.2081</d>
<d>91.32948</d>
<d>100</d>
<d>101.1561</d>
<d>104.6243</d>
<d>108.6705</d>
<d>95.95376</d>
<d>100</d>
</Subcolumn>
<Subcolumn>
<d>0.7262157</d>
<d>-1.452431</d>
<d>-0.7262157</d>
<d>-1.452431</d>
<d>-1.452431</d>
<d>-1.452431</d>
<d>1.452431</d>
<d>17.42919</d>
<d>50.83515</d>
<d>71.89542</d>
<d>76.97893</d>
<d>90.05083</d>
<d>89.32462</d>
<d>103.1227</d>
<d>90.05083</d>
<d/>
</Subcolumn>
<Subcolumn>
<d>-1.452431</d>
<d>-1.452431</d>
<d>-1.452431</d>
<d>-1.452431</d>
<d>-1.452431</d>
<d>-1.452431</d>
<d>-0.7262157</d>
<d>20.33406</d>
<d>51.56136</d>
<d>77.70515</d>
<d>82.06245</d>
<d>90.05083</d>
<d>88.5984</d>
<d>93.68191</d>
<d>110.3849</d>
<d/>
</Subcolumn>
<Subcolumn>
<d>-1.452431</d>
<d>-1.452431</d>
<d>-1.452431</d>
<d>-1.452431</d>
<d>-1.452431</d>
<d>-1.452431</d>
<d>3.631078</d>
<d>32.67974</d>
<d>80.61001</d>
<d>102.3965</d>
<d>108.9325</d>
<d>110.3849</d>
<d>119.0995</d>
<d>124.183</d>
<d>107.48</d>
<d/>
</Subcolumn>
</YColumn>
<YColumn Width="972" Decimals="6" Subcolumns="12">
<Title>3e-8</Title>
<Subcolumn>
<d>-2.452982</d>
<d>-2.452982</d>
<d>-1.635321</d>
<d>-1.635321</d>
<d>-1.635321</d>
<d>-2.452982</d>
<d>-0.8176607</d>
<d>4.905964</d>
<d>31.8888</d>
<d>68.68356</d>
<d>80.94849</d>
<d>80.94849</d>
<d>99.7547</d>
<d>120.1962</d>
<d>94.03107</d>
<d>116.9256</d>
</Subcolumn>
<Subcolumn>
<d>-2.452982</d>
<d>-1.635321</d>
<d>-1.635321</d>
<d>-2.452982</d>
<d>-1.635321</d>
<d>-1.635321</d>
<d>-0.8176607</d>
<d>3.270643</d>
<d>41.70073</d>
<d>73.58953</d>
<d>79.31316</d>
<d>91.57807</d>
<d>103.843</d>
<d>107.1136</d>
<d>116.9256</d>
<d>122.6492</d>
</Subcolumn>
<Subcolumn>
<d>-1.635321</d>
<d>-1.635321</d>
<d>-1.635321</d>
<d>-1.635321</d>
<d>-0.8176607</d>
<d>-2.452982</d>
<d>-0.8176607</d>
<d>2.452982</d>
<d>50.69501</d>
<d>77.67784</d>
<d>101.39</d>
<d>90.76041</d>
<d>141.4554</d>
<d>109.5666</d>
<d>107.9313</d>
<d>126.7375</d>
</Subcolumn>
<Subcolumn>
<d>1.251571</d>
<d>1.251571</d>
<d>1.251571</d>
<d>2.503134</d>
<d>1.251571</d>
<d>1.251571</d>
<d>3.754697</d>
<d>10.01251</d>
<d>42.55319</d>
<d>77.59701</d>
<d>92.61578</d>
<d>88.86108</d>
<d>102.6283</d>
<d>87.60951</d>
<d>78.84857</d>
<d>108.8861</d>
</Subcolumn>
<Subcolumn>
<d>1.251571</d>
<d>1.251571</d>
<d>1.251571</d>
<d>1.251571</d>
<d>1.251571</d>
<d>2.503134</d>
<d>2.503134</d>
<d>25.03129</d>
<d>63.8298</d>
<d>80.10014</d>
<d>110.1377</d>
<d>103.8799</d>
<d>85.10638</d>
<d>106.383</d>
<d>120.1502</d>
<d>113.8924</d>
</Subcolumn>
<Subcolumn>
<d>1.251571</d>
<d>1.251571</d>
<d>1.251571</d>
<d>2.503134</d>
<d>1.251571</d>
<d>1.251571</d>
<d>3.754697</d>
<d>13.76722</d>
<d>35.04381</d>
<d>108.8861</d>
<d>87.60951</d>
<d>112.6408</d>
<d>103.8799</d>
<d>138.9237</d>
<d>111.3892</d>
<d>96.37048</d>
</Subcolumn>
<Subcolumn>
<d>1.734102</d>
<d>2.312136</d>
<d>2.890171</d>
<d>2.312136</d>
<d>1.734102</d>
<d>2.890171</d>
<d>6.358382</d>
<d>29.47977</d>
<d>71.09827</d>
<d>95.95376</d>
<d>100.578</d>
<d>103.4682</d>
<d>104.0462</d>
<d>105.7803</d>
<d>100</d>
<d>101.1561</d>
</Subcolumn>
<Subcolumn>
<d>2.312136</d>
<d>2.312136</d>
<d>2.890171</d>
<d>2.312136</d>
<d>1.734102</d>
<d>1.734102</d>
<d>5.780348</d>
<d>26.5896</d>
<d>78.03468</d>
<d>90.75144</d>
<d>106.3584</d>
<d>101.7341</d>
<d>113.2948</d>
<d>102.8902</d>
<d>104.6243</d>
<d>103.4682</d>
</Subcolumn>
<Subcolumn>
<d>1.156068</d>
<d>1.734102</d>
<d>1.734102</d>
<d>1.734102</d>
<d>2.312136</d>
<d>2.312136</d>
<d>5.780348</d>
<d>30.63584</d>
<d>77.45664</d>
<d>93.64161</d>
<d>93.06358</d>
<d>105.2023</d>
<d>105.2023</d>
<d>105.7803</d>
<d>102.3121</d>
<d>105.7803</d>
</Subcolumn>
<Subcolumn>
<d>-1.452431</d>
<d>-1.452431</d>
<d>-1.452431</d>
<d>-1.452431</d>
<d>-1.452431</d>
<d>-0.7262157</d>
<d>2.178647</d>
<d>29.77487</d>
<d>90.05083</d>
<d>100.9441</d>
<d/>
<d>108.2062</d>
<d>129.9927</d>
<d>117.647</d>
<d>124.9092</d>
<d/>
</Subcolumn>
<Subcolumn>
<d>-1.452431</d>
<d>-0.7262157</d>
<d>-1.452431</d>
<d>-1.452431</d>
<d>-1.452431</d>
<d>-1.452431</d>
<d>5.083519</d>
<d>44.2992</d>
<d>90.77705</d>
<d/>
<d>127.0879</d>
<d>140.1598</d>
<d>135.8024</d>
<d>139.4335</d>
<d>118.3733</d>
<d/>
</Subcolumn>
<Subcolumn>
<d>-2.178647</d>
<d>-1.452431</d>
<d>-1.452431</d>
<d>-1.452431</d>
<d>-1.452431</d>
<d>-1.452431</d>
<d>1.452431</d>
<d>40.66811</d>
<d>86.41975</d>
<d>127.8141</d>
<d>115.4684</d>
<d>145.2433</d>
<d>124.183</d>
<d>130.7189</d>
<d>144.5171</d>
<d/>
</Subcolumn>
</YColumn>
<YColumn Width="972" Decimals="6" Subcolumns="12">
<Title>1e-7</Title>
<Subcolumn>
<d>-2.452982</d>
<d>-1.635321</d>
<d>-1.635321</d>
<d>-2.452982</d>
<d>-0.8176607</d>
<d>-1.635321</d>
<d>-1.635321</d>
<d>4.905964</d>
<d>30.25347</d>
<d>80.13082</d>
<d>94.84873</d>
<d>80.13082</d>
<d>108.749</d>
<d>94.03107</d>
<d>116.1079</d>
<d>124.2845</d>
</Subcolumn>
<Subcolumn>
<d>-2.452982</d>
<d>-2.452982</d>
<d>-1.635321</d>
<d>-0.8176607</d>
<d>-1.635321</d>
<d>-1.635321</d>
<d>-1.635321</d>
<d>5.723634</d>
<d>33.52412</d>
<d>94.84873</d>
<d>113.655</d>
<d>109.5666</d>
<d>121.8316</d>
<d>118.5609</d>
<d>134.0965</d>
<d>130.8258</d>
</Subcolumn>
<Subcolumn>
<d>-2.452982</d>
<d>-2.452982</d>
<d>-2.452982</d>
<d>-1.635321</d>
<d>-1.635321</d>
<d>-2.452982</d>
<d>-1.635321</d>
<d>4.088304</d>
<d>31.07113</d>
<d>58.87163</d>
<d>98.93704</d>
<d>79.31316</d>
<d>95.6664</d>
<d>104.6607</d>
<d>125.1022</d>
<d>122.6492</d>
</Subcolumn>
<Subcolumn>
<d>1.251571</d>
<d>1.251571</d>
<d>1.251571</d>
<d>1.251571</d>
<d>1.251571</d>
<d>1.251571</d>
<d>3.754697</d>
<d>25.03129</d>
<d>61.32667</d>
<d>92.61578</d>
<d>107.6346</d>
<d>106.383</d>
<d>125.1565</d>
<d>106.383</d>
<d>93.86735</d>
<d>112.6408</d>
</Subcolumn>
<Subcolumn>
<d>1.251571</d>
<d>1.251571</d>
<d>1.251571</d>
<d>2.503134</d>
<d>2.503134</d>
<d>1.251571</d>
<d>3.754697</d>
<d>15.01878</d>
<d>51.31415</d>
<d>121.4018</d>
<d>95.11891</d>
<d>121.4018</d>
<d>147.6846</d>
<d>108.8861</d>
<d>98.8736</d>
<d>123.9049</d>
</Subcolumn>
<Subcolumn>
<d>1.251571</d>
<d>1.251571</d>
<d>2.503134</d>
<d>1.251571</d>
<d>2.503134</d>
<d>2.503134</d>
<d>2.503134</d>
<d>27.53442</d>
<d>68.83605</d>
<d>91.36422</d>
<d>103.8799</d>
<d>125.1565</d>
<d>128.9111</d>
<d>122.6533</d>
<d>106.383</d>
<d>153.9424</d>
</Subcolumn>
<Subcolumn>
<d>2.312136</d>
<d>1.734102</d>
<d>2.312136</d>
<d>2.890171</d>
<d>2.312136</d>
<d>1.734102</d>
<d>5.202314</d>
<d>33.52601</d>
<d>79.76879</d>
<d>101.1561</d>
<d>108.6705</d>
<d>102.3121</d>
<d>110.9827</d>
<d>114.4509</d>
<d>99.42197</d>
<d>102.8902</d>
</Subcolumn>
<Subcolumn>
<d>1.734102</d>
<d>1.734102</d>
<d>1.734102</d>
<d>2.312136</d>
<d>1.734102</d>
<d>1.734102</d>
<d>4.62428</d>
<d>34.68208</d>
<d>76.30058</d>
<d>99.42197</d>
<d>103.4682</d>
<d>101.7341</d>
<d>106.3584</d>
<d>112.7168</d>
<d>102.8902</d>
<d>110.4046</d>
</Subcolumn>
<Subcolumn>
<d>1.156068</d>
<d>2.312136</d>
<d>2.312136</d>
<d>2.312136</d>
<d>1.734102</d>
<d>1.734102</d>
<d>4.046246</d>
<d>30.63584</d>
<d>75.72254</d>
<d>91.90751</d>
<d>117.341</d>
<d>101.1561</d>
<d>110.4046</d>
<d>106.9364</d>
<d>101.7341</d>
<d>121.3873</d>
</Subcolumn>
<Subcolumn>
<d>-1.452431</d>
<d>-1.452431</d>
<d>-1.452431</d>
<d>-1.452431</d>
<d>-2.178647</d>
<d>-1.452431</d>
<d>2.904863</d>
<d>45.75163</d>
<d>81.33623</d>
<d>124.9092</d>
<d>127.0879</d>
<d>131.4452</d>
<d>136.5287</d>
<d>131.4452</d>
<d>113.2897</d>
<d/>
</Subcolumn>
<Subcolumn>
<d>-1.452431</d>
<d>-0.7262157</d>
<d>-1.452431</d>
<d>-1.452431</d>
<d>-2.178647</d>
<d>-0.7262157</d>
<d>6.53595</d>
<d>44.2992</d>
<d>122.0044</d>
<d>114.7422</d>
<d>132.1714</d>
<d>135.0762</d>
<d>132.1714</d>
<d>115.4684</d>
<d>127.0879</d>
<d/>
</Subcolumn>
<Subcolumn>
<d>-1.452431</d>
<d>-1.452431</d>
<d>-1.452431</d>
<d>-1.452431</d>
<d>-1.452431</d>
<d>-0.7262157</d>
<d>5.809734</d>
<d>52.28758</d>
<d>92.22948</d>
<d>122.7306</d>
<d>140.1598</d>
<d>140.886</d>
<d>138.7073</d>
<d>150.3268</d>
<d>126.3616</d>
<d/>
</Subcolumn>
</YColumn>
<YColumn Width="972" Decimals="6" Subcolumns="12">
<Title>3e-7</Title>
<Subcolumn>
<d>-2.452982</d>
<d>-1.635321</d>
<d>-2.452982</d>
<d>-1.635321</d>
<d>-1.635321</d>
<d>-2.452982</d>
<d>0</d>
<d>2.452982</d>
<d>44.15372</d>
<d>75.22485</d>
<d>127.5552</d>
<d>120.1962</d>
<d>107.1136</d>
<d>140.6378</d>
<d>114.4726</d>
<d>105.4783</d>
</Subcolumn>
<Subcolumn>
<d>-1.635321</d>
<d>-2.452982</d>
<d>-1.635321</d>
<d>-1.635321</d>
<d>-0.8176607</d>
<d>-2.452982</d>
<d>-0.8176607</d>
<d>5.723634</d>
<d>41.70073</d>
<d>91.57807</d>
<d>107.1136</d>
<d>104.6607</d>
<d>129.1905</d>
<d>99.7547</d>
<d>116.1079</d>
<d>127.5552</d>
</Subcolumn>
<Subcolumn>
<d>-2.452982</d>
<d>-2.452982</d>
<d>-1.635321</d>
<d>-1.635321</d>
<d>-1.635321</d>
<d>-0.8176607</d>
<d>-0.8176607</d>
<d>5.723634</d>
<d>49.87735</d>
<d>116.1079</d>
<d>107.9313</d>
<d>121.0139</d>
<d>128.3728</d>
<d>129.1905</d>
<d>109.5666</d>
<d>110.3843</d>
</Subcolumn>
<Subcolumn>
<d>1.251571</d>
<d>1.251571</d>
<d>2.503134</d>
<d>2.503134</d>
<d>2.503134</d>
<d>1.251571</d>
<d>3.754697</d>
<d>11.26408</d>
<d>70.08762</d>
<d>108.8861</d>
<d>112.6408</d>
<d>113.8924</d>
<d>138.9237</d>
<d>137.6721</d>
<d>100.1252</d>
<d>122.6533</d>
</Subcolumn>
<Subcolumn>
<d>1.251571</d>
<d>1.251571</d>
<d>1.251571</d>
<d>1.251571</d>
<d>2.503134</d>
<d>1.251571</d>
<d>5.006261</d>
<d>17.52191</d>
<d>68.83605</d>
<d>81.3517</d>
<d>138.9237</d>
<d>126.408</d>
<d>85.10638</d>
<d>126.408</d>
<d>112.6408</d>
<d>126.408</d>
</Subcolumn>
<Subcolumn>
<d>1.251571</d>
<d>2.503134</d>
<d>1.251571</d>
<d>1.251571</d>
<d>1.251571</d>
<d>1.251571</d>
<d>6.257824</d>
<d>17.52191</d>
<d>57.57196</d>
<d>95.11891</d>
<d>111.3892</d>
<d>97.62203</d>
<d>102.6283</d>
<d>130.1627</d>
<d>126.408</d>
<d>110.1377</d>
</Subcolumn>
<Subcolumn>
<d>1.734102</d>
<d>1.734102</d>
<d>2.312136</d>
<d>2.312136</d>
<d>2.312136</d>
<d>1.734102</d>
<d>6.936416</d>
<d>28.3237</d>
<d>76.30058</d>
<d>97.68787</d>
<d>112.7168</d>
<d>112.7168</d>
<d>102.8902</d>
<d>108.0925</d>
<d>98.2659</d>
<d>93.06358</d>
</Subcolumn>
<Subcolumn>
<d>1.734102</d>
<d>1.734102</d>
<d>1.734102</d>
<d>2.890171</d>
<d>1.734102</d>
<d>1.156068</d>
<d>4.62428</d>
<d>21.96532</d>
<d>77.45664</d>
<d>102.8902</d>
<d>104.0462</d>
<d>114.4509</d>
<d>116.185</d>
<d>101.7341</d>
<d>103.4682</d>
<d>104.6243</d>
</Subcolumn>
<Subcolumn>
<d>1.734102</d>
<d>1.734102</d>
<d>2.312136</d>
<d>1.734102</d>
<d>1.734102</d>
<d>2.312136</d>
<d>4.62428</d>
<d>31.7919</d>
<d>82.08092</d>
<d>94.21966</d>
<d>103.4682</d>
<d>119.6532</d>
<d>122.5433</d>
<d>105.7803</d>
<d>97.68787</d>
<d>105.2023</d>
</Subcolumn>
<Subcolumn>
<d>-0.7262157</d>
<d>-1.452431</d>
<d>-1.452431</d>
<d>-1.452431</d>
<d>-1.452431</d>
<d>-1.452431</d>
<d>4.357294</d>
<d>48.65649</d>
<d>87.14597</d>
<d>114.7422</d>
<d>138.7073</d>
<d>135.0762</d>
<d>132.8976</d>
<d>123.4568</d>
<d>130.7189</d>
<d/>
</Subcolumn>
<Subcolumn>
<d>-1.452431</d>
<d>-1.452431</d>
<d>-1.452431</d>
<d>-1.452431</d>
<d>-1.452431</d>
<d>-1.452431</d>
<d>5.809734</d>
<d>42.12055</d>
<d>97.31299</d>
<d>124.9092</d>
<d>145.9695</d>
<d>145.9695</d>
<d>153.2316</d>
<d>147.4219</d>
<d>140.1598</d>
<d/>
</Subcolumn>
<Subcolumn>
<d>-1.452431</d>
<d>-0.7262157</d>
<d>-1.452431</d>
<d>-0.7262157</d>
<d>-1.452431</d>
<d>-1.452431</d>
<d>5.809734</d>
<d>55.91866</d>
<d>96.58677</d>
<d>114.7422</d>
<d>137.9811</d>
<d>136.5287</d>
<d>132.1714</d>
<d>119.0995</d>
<d>138.7073</d>
<d/>
</Subcolumn>
</YColumn>
<YColumn Width="972" Decimals="6" Subcolumns="12">
<Title>1e-6</Title>
<Subcolumn>
<d>-3.270648</d>
<d>-2.452982</d>
<d>-1.635321</d>
<d>-1.635321</d>
<d>-1.635321</d>
<d>-1.635321</d>
<d>-0.8176607</d>
<d>5.723634</d>
<d>54.78331</d>
<d>82.58381</d>
<d>103.0253</d>
<d>100.5724</d>
<d>130.0082</d>
<d>118.5609</d>
<d>124.2845</d>
<d>114.4726</d>
</Subcolumn>
<Subcolumn>
<d>-3.270648</d>
<d>-2.452982</d>
<d>-1.635321</d>
<d>-0.8176607</d>
<d>-2.452982</d>
<d>-1.635321</d>
<d>-0.8176607</d>
<d>7.358956</d>
<d>48.24203</d>
<d>107.1136</d>
<d>125.9199</d>
<d>130.0082</d>
<d>135.7318</d>
<d>138.1848</d>
<d>121.0139</d>
<d>99.7547</d>
</Subcolumn>
<Subcolumn>
<d>-1.635321</d>
<d>-2.452982</d>
<d>-0.8176607</d>
<d>-1.635321</d>
<d>-2.452982</d>
<d>-1.635321</d>
<d>-1.635321</d>
<d>12.26492</d>
<d>58.87163</d>
<d>97.30172</d>
<d>98.11938</d>
<d>98.11938</d>
<d>143.0908</d>
<d>137.3671</d>
<d>115.2903</d>
<d>129.1905</d>
</Subcolumn>
<Subcolumn>
<d>1.251571</d>
<d>1.251571</d>
<d>1.251571</d>
<d>2.503134</d>
<d>1.251571</d>
<d>1.251571</d>
<d>2.503134</d>
<d>20.02504</d>
<d>58.82353</d>
<d>78.84857</d>
<d>95.11891</d>
<d>121.4018</d>
<d>110.1377</d>
<d>136.4205</d>
<d>111.3892</d>
<d>115.1439</d>
</Subcolumn>
<Subcolumn>
<d>1.251571</d>
<d>0</d>
<d>1.251571</d>
<d>2.503134</d>
<d>1.251571</d>
<d>1.251571</d>
<d>5.006261</d>
<d>12.51564</d>
<d>57.57196</d>
<d>95.11891</d>
<d>103.8799</d>
<d>110.1377</d>
<d>125.1565</d>
<d>111.3892</d>
<d>116.3955</d>
<d>132.6658</d>
</Subcolumn>
<Subcolumn>
<d>1.251571</d>
<d>1.251571</d>
<d>1.251571</d>
<d>1.251571</d>
<d>1.251571</d>
<d>2.503134</d>
<d>5.006261</d>
<d>27.53442</d>
<d>72.59074</d>
<d>101.3767</d>
<d>115.1439</d>
<d>112.6408</d>
<d>115.1439</d>
<d>111.3892</d>
<d>108.8861</d>
<d>120.1502</d>
</Subcolumn>
<Subcolumn>
<d>1.734102</d>
<d>2.312136</d>
<d>1.734102</d>
<d>1.734102</d>
<d>2.312136</d>
<d>1.734102</d>
<d>3.468205</d>
<d>30.0578</d>
<d>69.36417</d>
<d>100.578</d>
<d>109.8266</d>
<d>115.0289</d>
<d>118.4971</d>
<d>102.8902</d>
<d>98.84393</d>
<d>96.53179</d>
</Subcolumn>
<Subcolumn>
<d>1.734102</d>
<d>2.312136</d>
<d>1.734102</d>
<d>1.734102</d>
<d>1.734102</d>
<d>1.734102</d>
<d>4.62428</d>
<d>23.12139</d>
<d>66.47399</d>
<d>103.4682</d>
<d>95.95376</d>
<d>102.3121</d>
<d>120.8092</d>
<d>114.4509</d>
<d>95.37572</d>
<d>96.53179</d>
</Subcolumn>
<Subcolumn>
<d>2.312136</d>
<d>1.734102</d>
<d>1.734102</d>
<d>1.734102</d>
<d>1.734102</d>
<d>1.734102</d>
<d>6.936416</d>
<d>26.5896</d>
<d>62.42774</d>
<d>102.3121</d>
<d>108.0925</d>
<d>110.4046</d>
<d>113.8728</d>
<d>113.8728</d>
<d>99.42197</d>
<d>91.32948</d>
</Subcolumn>
<Subcolumn>
<d>-1.452431</d>
<d>-1.452431</d>
<d>-1.452431</d>
<d>-1.452431</d>
<d>-1.452431</d>
<d>-1.452431</d>
<d>4.357294</d>
<d>47.20406</d>
<d>90.77705</d>
<d>122.0044</d>
<d>132.8976</d>
<d>145.2433</d>
<d>139.4335</d>
<d>123.4568</d>
<d>131.4452</d>
<d/>
</Subcolumn>
<Subcolumn>
<d>-0.7262157</d>
<d>-1.452431</d>
<d>-1.452431</d>
<d>-1.452431</d>
<d>-1.452431</d>
<d>-1.452431</d>
<d>3.631078</d>
<d>29.77487</d>
<d>98.0392</d>
<d>127.8141</d>
<d>131.4452</d>
<d>132.8976</d>
<d>147.4219</d>
<d>130.7189</d>
<d>132.1714</d>
<d/>
</Subcolumn>
<Subcolumn>
<d>-1.452431</d>
<d>-1.452431</d>
<d>-1.452431</d>
<d>-1.452431</d>
<d>-1.452431</d>
<d>-1.452431</d>
<d>5.809734</d>
<d>53.0138</d>
<d>99.49163</d>
<d>132.8976</d>
<d>138.7073</d>
<d>142.3384</d>
<d>142.3384</d>
<d>140.886</d>
<d>114.7422</d>
<d/>
</Subcolumn>
</YColumn>
<YColumn Width="972" Decimals="6" Subcolumns="12">
<Title>3e-6</Title>
<Subcolumn>
<d>-2.452982</d>
<d>-0.8176607</d>
<d>-1.635321</d>
<d>-2.452982</d>
<d>-1.635321</d>
<d>-2.452982</d>
<d>-0.8176607</d>
<d>8.994277</d>
<d>53.14799</d>
<d>103.0253</d>
<d>98.93704</d>
<d>120.1962</d>
<d>161.0793</d>
<d>155.3557</d>
<d>108.749</d>
<d>113.655</d>
</Subcolumn>
<Subcolumn>
<d>-2.452982</d>
<d>-2.452982</d>
<d>-2.452982</d>
<d>-2.452982</d>
<d>-1.635321</d>
<d>-2.452982</d>
<d>-0.8176607</d>
<d>8.176617</d>
<d>40.88307</d>
<d>94.84873</d>
<d>92.39575</d>
<d>129.1905</d>
<d>163.5323</d>
<d>131.6435</d>
<d>128.3728</d>
<d>113.655</d>
</Subcolumn>
<Subcolumn>
<d>-2.452982</d>
<d>-2.452982</d>
<d>-2.452982</d>
<d>-2.452982</d>
<d>-1.635321</d>
<d>-2.452982</d>
<d>0</d>
<d>6.541295</d>
<d>57.23631</d>
<d>99.7547</d>
<d>124.2845</d>
<d>138.1848</d>
<d>130.0082</d>
<d>143.9084</d>
<d>139.0025</d>
<d>127.5552</d>
</Subcolumn>
<Subcolumn>
<d>0</d>
<d>1.251571</d>
<d>1.251571</d>
<d>1.251571</d>
<d>1.251571</d>
<d>1.251571</d>
<d>3.754697</d>
<d>15.01878</d>
<d>81.3517</d>
<d>98.8736</d>
<d>118.8986</d>
<d>136.4205</d>
<d>158.9487</d>
<d>123.9049</d>
<d>130.1627</d>
<d>116.3955</d>
</Subcolumn>
<Subcolumn>
<d>0</d>
<d>1.251571</d>
<d>1.251571</d>
<d>1.251571</d>
<d>1.251571</d>
<d>1.251571</d>
<d>2.503134</d>
<d>20.02504</d>
<d>45.05633</d>
<d>88.86108</d>
<d>108.8861</d>
<d>108.8861</d>
<d>98.8736</d>
<d>95.11891</d>
<d>116.3955</d>
<d>137.6721</d>
</Subcolumn>
<Subcolumn>
<d>1.251571</d>
<d>1.251571</d>
<d>1.251571</d>
<d>0</d>
<d>1.251571</d>
<d>1.251571</d>
<d>3.754697</d>
<d>10.01251</d>
<d>43.80475</d>
<d>77.59701</d>
<d>88.86108</d>
<d>105.1314</d>
<d>100.1252</d>
<d>106.383</d>
<d>100.1252</d>
<d>111.3892</d>
</Subcolumn>
<Subcolumn>
<d>1.734102</d>
<d>2.312136</d>
<d>1.734102</d>
<d>1.734102</d>
<d>1.156068</d>
<d>2.890171</d>
<d>2.890171</d>
<d>21.96532</d>
<d>61.8497</d>
<d>91.32948</d>
<d>96.53179</d>
<d>110.4046</d>
<d>126.5896</d>
<d>123.1214</d>
<d>100</d>
<d>110.9827</d>
</Subcolumn>
<Subcolumn>
<d>2.312136</d>
<d>1.734102</d>
<d>2.312136</d>
<d>2.312136</d>
<d>1.734102</d>
<d>2.312136</d>
<d>4.62428</d>
<d>23.69942</d>
<d>71.09827</d>
<d>114.4509</d>
<d>109.8266</d>
<d>112.1387</d>
<d>116.763</d>
<d>105.2023</d>
<d>109.8266</d>
<d>98.2659</d>
</Subcolumn>
<Subcolumn>
<d>1.156068</d>
<d>1.156068</d>
<d>2.312136</d>
<d>2.312136</d>
<d>1.734102</d>
<d>1.734102</d>
<d>3.468205</d>
<d>28.90173</d>
<d>63.00578</d>
<d>89.01734</d>
<d>104.6243</d>
<d>110.4046</d>
<d>112.1387</d>
<d>114.4509</d>
<d>113.8728</d>
<d>89.59538</d>
</Subcolumn>
<Subcolumn>
<d>-1.452431</d>
<d>-0.7262157</d>
<d>-2.178647</d>
<d>-1.452431</d>
<d>-2.178647</d>
<d>-0.7262157</d>
<d>2.904863</d>
<d>53.0138</d>
<d>97.31299</d>
<d>111.1111</d>
<d>131.4452</d>
<d>135.8024</d>
<d>131.4452</d>
<d>126.3616</d>
<d>137.9811</d>
<d/>
</Subcolumn>
<Subcolumn>
<d>-0.7262157</d>
<d>-1.452431</d>
<d>-1.452431</d>
<d>-1.452431</d>
<d>-1.452431</d>
<d>-1.452431</d>
<d>5.809734</d>
<d>34.85839</d>
<d>92.9557</d>
<d>129.9927</d>
<d>130.7189</d>
<d>132.8976</d>
<d>151.7792</d>
<d/>
<d>120.5519</d>
<d/>
</Subcolumn>
<Subcolumn>
<d>-0.7262157</d>
<d>-1.452431</d>
<d>-1.452431</d>
<d>-1.452431</d>
<d>-1.452431</d>
<d>-1.452431</d>
<d>4.357294</d>
<d>43.57298</d>
<d>88.5984</d>
<d>116.1946</d>
<d>129.2665</d>
<d>127.8141</d>
<d>135.0762</d>
<d>119.8257</d>
<d>134.35</d>
<d/>
</Subcolumn>
</YColumn>
<YColumn Width="972" Decimals="6" Subcolumns="12">
<Title>1e-5</Title>
<Subcolumn>
<d>-1.635321</d>
<d>-2.452982</d>
<d>-2.452982</d>
<d>-2.452982</d>
<d>-2.452982</d>
<d>-2.452982</d>
<d>-2.452982</d>
<d>8.176617</d>
<d>73.58953</d>
<d>85.03679</d>
<d>98.93704</d>
<d>116.1079</d>
<d>121.8316</d>
<d>145.5437</d>
<d>139.0025</d>
<d>147.1791</d>
</Subcolumn>
<Subcolumn>
<d>-2.452982</d>
<d>-1.635321</d>
<d>-2.452982</d>
<d>-1.635321</d>
<d>-2.452982</d>
<d>-2.452982</d>
<d>-1.635321</d>
<d>6.541295</d>
<d>39.24775</d>
<d>93.21342</d>
<d>118.5609</d>
<d>113.655</d>
<d>127.5552</d>
<d>130.0082</d>
<d>123.4669</d>
<d>127.5552</d>
</Subcolumn>
<Subcolumn>
<d>-2.452982</d>
<d>-1.635321</d>
<d>-2.452982</d>
<d>-2.452982</d>
<d>-2.452982</d>
<d>-2.452982</d>
<d>-1.635321</d>
<d>2.452982</d>
<d>46.60671</d>
<d>81.76614</d>
<d>89.94275</d>
<d>103.0253</d>
<d>103.0253</d>
<d>106.296</d>
<d>112.8373</d>
<d>107.1136</d>
</Subcolumn>
<Subcolumn>
<d>1.251571</d>
<d>1.251571</d>
<d>1.251571</d>
<d>1.251571</d>
<d>1.251571</d>
<d>1.251571</d>
<d>1.251571</d>
<d>8.760951</d>
<d>15.01878</d>
<d>67.58449</d>
<d>108.8861</d>
<d>117.6471</d>
<d>93.86735</d>
<d>95.11891</d>
<d>120.1502</d>
<d>98.8736</d>
</Subcolumn>
<Subcolumn>
<d>1.251571</d>
<d>1.251571</d>
<d>1.251571</d>
<d>1.251571</d>
<d>0</d>
<d>0</d>
<d>1.251571</d>
<d>7.509387</d>
<d>25.03129</d>
<d>88.86108</d>
<d>102.6283</d>
<d>107.6346</d>
<d>117.6471</d>
<d>93.86735</d>
<d>85.10638</d>
<d>120.1502</d>
</Subcolumn>
<Subcolumn>
<d>1.251571</d>
<d>1.251571</d>
<d>1.251571</d>
<d>0</d>
<d>0</d>
<d>1.251571</d>
<d>1.251571</d>
<d>8.760951</d>
<d>31.28912</d>
<d>101.3767</d>
<d>125.1565</d>
<d>112.6408</d>
<d>116.3955</d>
<d>95.11891</d>
<d>127.6596</d>
<d>161.4518</d>
</Subcolumn>
<Subcolumn>
<d>1.156068</d>
<d>2.312136</d>
<d>2.312136</d>
<d>2.312136</d>
<d>2.312136</d>
<d>1.734102</d>
<d>1.734102</d>
<d>12.71676</d>
<d>53.75722</d>
<d>99.42197</d>
<d>97.68787</d>
<d>114.4509</d>
<d>116.763</d>
<d>120.8092</d>
<d>129.4798</d>
<d>89.59538</d>
</Subcolumn>
<Subcolumn>
<d>1.734102</d>
<d>1.734102</d>
<d>1.734102</d>
<d>1.734102</d>
<d>1.734102</d>
<d>1.734102</d>
<d>2.312136</d>
<d>19.07515</d>
<d>54.9133</d>
<d>80.92486</d>
<d>98.2659</d>
<d>115.0289</d>
<d>110.9827</d>
<d>113.2948</d>
<d>108.6705</d>
<d>80.92486</d>
</Subcolumn>
<Subcolumn>
<d>2.312136</d>
<d>1.734102</d>
<d>1.734102</d>
<d>1.734102</d>
<d>1.734102</d>
<d>1.734102</d>
<d>1.734102</d>
<d>12.71676</d>
<d>50.28902</d>
<d>90.17341</d>
<d>101.1561</d>
<d>108.0925</d>
<d>120.8092</d>
<d>105.7803</d>
<d>105.2023</d>
<d>84.9711</d>
</Subcolumn>
<Subcolumn>
<d>-0.7262157</d>
<d>-1.452431</d>
<d>-1.452431</d>
<d>-1.452431</d>
<d>-1.452431</d>
<d>-1.452431</d>
<d>0.7262157</d>
<d>29.77487</d>
<d>76.97893</d>
<d>123.4568</d>
<d/>
<d>135.8024</d>
<d>151.053</d>
<d>148.8743</d>
<d>115.4684</d>
<d/>
</Subcolumn>
<Subcolumn>
<d>-1.452431</d>
<d>-1.452431</d>
<d>-1.452431</d>
<d>-1.452431</d>
<d>-1.452431</d>
<d>-1.452431</d>
<d>-0.7262157</d>
<d>26.14379</d>
<d>96.58677</d>
<d>118.3733</d>
<d>122.7306</d>
<d>142.3384</d>
<d>133.6238</d>
<d>125.6354</d>
<d>108.2062</d>
<d/>
</Subcolumn>
<Subcolumn>
<d>-1.452431</d>
<d>-2.178647</d>
<d>-1.452431</d>
<d>-0.7262157</d>
<d>-1.452431</d>
<d>-0.7262157</d>
<d>0</d>
<d>13.07189</d>
<d>72.62164</d>
<d>120.5519</d>
<d>120.5519</d>
<d>129.9927</d>
<d>118.3733</d>
<d>132.1714</d>
<d>102.3965</d>
<d/>
</Subcolumn>
</YColumn>
<YColumn Width="972" Decimals="6" Subcolumns="12">
<Title>3e-5</Title>
<Subcolumn>
<d>-4.088308</d>
<d>-3.270648</d>
<d>-3.270648</d>
<d>-2.452982</d>
<d>-2.452982</d>
<d>-3.270648</d>
<d>-3.270648</d>
<d>-3.270648</d>
<d>29.43581</d>
<d>77.67784</d>
<d>113.655</d>
<d>153.7204</d>
<d>142.2731</d>
<d>148.8144</d>
<d>112.8373</d>
<d>94.03107</d>
</Subcolumn>
<Subcolumn>
<d>-3.270648</d>
<d>-4.088308</d>
<d>-4.088308</d>
<d>-3.270648</d>
<d>-3.270648</d>
<d>-4.088308</d>
<d>-3.270648</d>
<d>-1.635321</d>
<d>28.61815</d>
<d>76.86018</d>
<d>103.0253</d>
<d>99.7547</d>
<d>125.9199</d>
<d>115.2903</d>
<d>127.5552</d>
<d>121.8316</d>
</Subcolumn>
<Subcolumn>
<d>-3.270648</d>
<d>-4.088308</d>
<d>-0.8176607</d>
<d>-3.270648</d>
<d>-4.088308</d>
<d>-3.270648</d>
<d>-3.270648</d>
<d>2.452982</d>
<d>27.80049</d>
<d>74.40719</d>
<d>95.6664</d>
<d>112.0196</d>
<d>117.7433</d>
<d>135.7318</d>
<d>152.9027</d>
<d>112.8373</d>
</Subcolumn>
<Subcolumn>
<d>0</d>
<d>1.251571</d>
<d>0</d>
<d>0</d>
<d>0</d>
<d>1.251571</d>
<d>0</d>
<d>1.251571</d>
<d>12.51564</d>
<d>22.52816</d>
<d>56.3204</d>
<d>71.33918</d>
<d>105.1314</d>
<d>100.1252</d>
<d>96.37048</d>
<d>106.383</d>
</Subcolumn>
<Subcolumn>
<d>0</d>
<d>0</d>
<d>0</d>
<d>0</d>
<d>0</d>
<d>0</d>
<d>0</d>
<d>1.251571</d>
<d>12.51564</d>
<d>45.05633</d>
<d>75.09386</d>
<d>80.10014</d>
<d>146.4331</d>
<d>45.05633</d>
<d>95.11891</d>
<d>111.3892</d>
</Subcolumn>
<Subcolumn>
<d>0</d>
<d>0</d>
<d>0</d>
<d>0</d>
<d>0</d>
<d>0</d>
<d>0</d>
<d>0</d>
<d>1.251571</d>
<d>26.28285</d>
<d>70.08762</d>
<d>82.60326</d>
<d>118.8986</d>
<d>101.3767</d>
<d>108.8861</d>
<d>118.8986</d>
</Subcolumn>
<Subcolumn>
<d>0.5780341</d>
<d>1.156068</d>
<d>1.734102</d>
<d>1.156068</d>
<d>1.156068</d>
<d>1.156068</d>
<d>1.156068</d>
<d>1.156068</d>
<d>13.2948</d>
<d>67.05202</d>
<d>88.4393</d>
<d>105.2023</d>
<d>120.8092</d>
<d>125.4335</d>
<d>105.2023</d>
<d>90.75144</d>
</Subcolumn>
<Subcolumn>
<d>1.156068</d>
<d>1.156068</d>
<d>1.156068</d>
<d>1.156068</d>
<d>1.156068</d>
<d>1.156068</d>
<d>1.156068</d>
<d>1.734102</d>
<d>10.40462</d>
<d>42.77457</d>
<d>91.90751</d>
<d>100</d>
<d>100.578</d>
<d>114.4509</d>
<d>103.4682</d>
<d>93.64161</d>
</Subcolumn>
<Subcolumn>
<d>1.156068</d>
<d>1.156068</d>
<d>1.156068</d>
<d>1.156068</d>
<d>1.156068</d>
<d>1.156068</d>
<d>1.734102</d>
<d>3.468205</d>
<d>14.45087</d>
<d>46.24277</d>
<d>66.47399</d>
<d>83.81503</d>
<d>91.32948</d>
<d>117.341</d>
<d>91.32948</d>
<d>86.7052</d>
</Subcolumn>
<Subcolumn>
<d>-1.452431</d>
<d>-1.452431</d>
<d>-1.452431</d>
<d>-2.178647</d>
<d>-1.452431</d>
<d>-1.452431</d>
<d>-2.178647</d>
<d>0</d>
<d>24.69136</d>
<d>61.72839</d>
<d>106.7538</d>
<d>115.4684</d>
<d>124.183</d>
<d>146.6957</d>
<d>101.6703</d>
<d/>
</Subcolumn>
<Subcolumn>
<d>-1.452431</d>
<d>-1.452431</d>
<d>-1.452431</d>
<d>-1.452431</d>
<d>-2.178647</d>
<d>-1.452431</d>
<d>-2.178647</d>
<d>0</d>
<d>14.52433</d>
<d>70.44299</d>
<d>95.13434</d>
<d>106.7538</d>
<d>108.9325</d>
<d>127.8141</d>
<d>97.31299</d>
<d/>
</Subcolumn>
<Subcolumn>
<d>-1.452431</d>
<d>-1.452431</d>
<d>-1.452431</d>
<d>-2.178647</d>
<d>-1.452431</d>
<d>-1.452431</d>
<d>-1.452431</d>
<d>-0.7262157</d>
<d>15.97676</d>
<d>44.2992</d>
<d/>
<d/>
<d>92.9557</d>
<d>100.9441</d>
<d>96.58677</d>
<d/>
</Subcolumn>
</YColumn>
</Table>
<Table ID="Table53" XFormat="numbers" YFormat="replicates" Replicates="8" TableType="XY" EVFormat="AsteriskAfterNumber">
<Title>NA+GNTI binding</Title>
<XColumn Width="149" Decimals="3" Subcolumns="1">
<Title>log [Noradrenaline]</Title>
<Subcolumn>
<d Excluded="1">-13</d>
<d>-11</d>
<d>-10</d>
<d>-9.5</d>
<d>-9</d>
<d>-8.5</d>
<d>-8</d>
<d>-7.5</d>
<d>-7</d>
<d>-6.5</d>
<d>-6</d>
<d>-5</d>
<d Excluded="1">0</d>
</Subcolumn>
</XColumn>
<YColumn Width="648" Decimals="6" Subcolumns="8">
<Title>-GNTI</Title>
<Subcolumn>
<d>112.021</d>
<d>135.92</d>
<d>130.3023</d>
<d>89.93097</d>
<d>94.02523</d>
<d>128.1124</d>
<d>110.4023</d>
<d Excluded="1">125.4463</d>
<d>73.93478</d>
<d>46.22709</d>
<d>25.75577</d>
<d>-5.855749</d>
<d>-5.855749</d>
</Subcolumn>
<Subcolumn>
<d>84.50369</d>
<d>132.8731</d>
<d>92.40657</d>
<d>88.02666</d>
<d>89.55011</d>
<d>72.60176</d>
<d>115.9248</d>
<d Excluded="1">124.4942</d>
<d>100.4047</d>
<d>44.03713</d>
<d>41.56153</d>
<d>-0.5236849</d>
<d>-0.5236849</d>
</Subcolumn>
<Subcolumn>
<d>84.78934</d>
<d>122.9707</d>
<d>115.4487</d>
<d Excluded="1">70.31659</d>
<d>85.83671</d>
<d>78.60033</d>
<d>107.4506</d>
<d>110.4023</d>
<d>94.59653</d>
<d>82.21852</d>
<d>41.3711</d>
<d>9.283504</d>
<d>9.283504</d>
</Subcolumn>
<Subcolumn>
<d>118.686</d>
<d>82.02809</d>
<d>90.78791</d>
<d>91.16877</d>
<d Excluded="1">75.55344</d>
<d>101.452</d>
<d Excluded="1">134.1109</d>
<d>110.6879</d>
<d>90.31183</d>
<d>84.88455</d>
<d>49.75006</d>
<d>-2.90407</d>
<d>-2.90407</d>
</Subcolumn>
<Subcolumn>
<d>88.31916</d>
<d>113.7319</d>
<d>122.2361</d>
<d/>
<d/>
<d>87.61881</d>
<d>93.92196</d>
<d>69.00951</d>
<d>62.90645</d>
<d>43.3967</d>
<d>7.87894</d>
<d>-0.1250625</d>
<d>-0.1250625</d>
</Subcolumn>
<Subcolumn>
<d>96.82341</d>
<d>114.4322</d>
<d>124.2371</d>
<d>85.41771</d>
<d>82.71635</d>
<d>83.01651</d>
<d>95.92296</d>
<d>96.22311</d>
<d>55.10255</d>
<d>46.49825</d>
<d>19.88494</d>
<d>-1.625813</d>
<d>-1.625813</d>
</Subcolumn>
<Subcolumn>
<d>102.3262</d>
<d>108.1291</d>
<d>88.21911</d>
<d>86.61831</d>
<d>95.32266</d>
<d>95.92296</d>
<d>87.01851</d>
<d>68.009</d>
<d>50.2001</d>
<d>34.49224</d>
<d>18.98449</d>
<d>-2.626313</d>
<d>-2.626313</d>
</Subcolumn>
<Subcolumn>
<d>112.5313</d>
<d>94.82241</d>
<d>77.11356</d>
<d>105.7279</d>
<d>110.3302</d>
<d>104.8274</d>
<d>100.6253</d>
<d>91.02051</d>
<d>70.4102</d>
<d>52.001</d>
<d>20.28514</d>
<d>4.377189</d>
<d>4.377189</d>
</Subcolumn>
</YColumn>
<YColumn Width="648" Decimals="6" Subcolumns="8">
<Title>+ GNTI</Title>
<Subcolumn>
<d>78.31633</d>
<d>88.86054</d>
<d/>
<d Excluded="1">150.4252</d>
<d>131.8311</d>
<d Excluded="1">64.71088</d>
<d>59.8356</d>
<d>67.3186</d>
<d>106.3209</d>
<d>71.85374</d>
<d>41.80839</d>
<d>-8.871882</d>
<d>-8.871882</d>
</Subcolumn>
<Subcolumn>
<d>99.06463</d>
<d>136.3662</d>
<d>85.57256</d>
<d Excluded="1">148.9512</d>
<d>76.04875</d>
<d Excluded="1">57.56803</d>
<d>130.2438</d>
<d>103.8265</d>
<d/>
<d>80.24377</d>
<d>102.0125</d>
<d>11.08277</d>
<d>11.08277</d>
</Subcolumn>
<Subcolumn>
<d>141.3549</d>
<d>106.3209</d>
<d>117.8855</d>
<d>111.763</d>
<d>156.5476</d>
<d>129.6769</d>
<d>115.9581</d>
<d>115.7313</d>
<d>90.56123</d>
<d>106.0941</d>
<d>68.56576</d>
<d>3.146259</d>
<d>3.146259</d>
</Subcolumn>
<Subcolumn>
<d>81.26418</d>
<d>79.90363</d>
<d>108.8152</d>
<d>81.49093</d>
<d>95.77664</d>
<d>85.3458</d>
<d>86.70635</d>
<d>82.28458</d>
<d>71.40023</d>
<d>68.67914</d>
<d>54.73356</d>
<d>-5.357143</d>
<d>-5.357143</d>
</Subcolumn>
<Subcolumn>
<d>106.8913</d>
<d>116.1469</d>
<d/>
<d/>
<d>89.18511</d>
<d>73.69215</d>
<d>100.6539</d>
<d>92.00201</d>
<d>65.64386</d>
<d>68.05835</d>
<d>29.42656</d>
<d>2.867203</d>
<d>2.867203</d>
</Subcolumn>
<Subcolumn>
<d>93.81287</d>
<d>114.1348</d>
<d>114.7384</d>
<d>117.7565</d>
<d>114.5372</d>
<d>90.99598</d>
<d>89.78873</d>
<d>78.72234</d>
<d>71.07646</d>
<d>64.0342</d>
<d>37.07243</d>
<d>0.8551308</d>
<d>0.8551308</d>
</Subcolumn>
<Subcolumn>
<d>98.23943</d>
<d>100.8551</d>
<d>104.8793</d>
<d>100.2515</d>
<d>111.1167</d>
<d>105.0805</d>
<d>92.60564</d>
<d>83.3501</d>
<d>81.74044</d>
<d>54.37626</d>
<d>31.03622</d>
<d>-1.559356</d>
<d>-1.559356</d>
</Subcolumn>
<Subcolumn>
<d>101.0563</d>
<d>95.22133</d>
<d>94.81892</d>
<d>77.31388</d>
<d>87.37424</d>
<d>88.17908</d>
<d>68.25956</d>
<d>123.5916</d>
<d>90.99598</d>
<d>37.87726</d>
<d>31.03622</d>
<d>-2.162978</d>
<d>-2.162978</d>
</Subcolumn>
</YColumn>
</Table>
<Table ID="Table57" XFormat="numbers" YFormat="replicates" Replicates="20" TableType="XY" EVFormat="AsteriskAfterNumber">
<Title>GNTI binding</Title>
<XColumn Width="81" Decimals="3" Subcolumns="1">
<Title>log [GNTI]</Title>
<Subcolumn>
<d>-12</d>
<d>-11</d>
<d>-10</d>
<d>-9</d>
<d>-8.5</d>
<d>-8</d>
<d>-7.5</d>
<d>-7</d>
<d>-6.5</d>
<d>-6</d>
<d>-5.5</d>
<d>-5</d>
<d>-4</d>
<d Excluded="1">0</d>
</Subcolumn>
</XColumn>
<YColumn Width="1620" Decimals="6" Subcolumns="20">
<Title>GNTI</Title>
<Subcolumn>
<d>92.93769</d>
<d/>
<d>97.44855</d>
<d>109.2895</d>
<d/>
<d/>
<d/>
<d>115.2664</d>
<d>114.477</d>
<d>78.84128</d>
<d>59.89569</d>
<d>33.39442</d>
<d>-0.436989</d>
<d>-0.436989</d>
</Subcolumn>
<Subcolumn>
<d>108.0491</d>
<d/>
<d>111.4322</d>
<d>97.22301</d>
<d>61.0234</d>
<d>83.4649</d>
<d>80.87116</d>
<d>108.0491</d>
<d>95.98252</d>
<d>75.68368</d>
<d>52.67832</d>
<d>26.06428</d>
<d>-1.33916</d>
<d>-1.33916</d>
</Subcolumn>
<Subcolumn>
<d>100.4934</d>
<d/>
<d>102.4105</d>
<d>102.0722</d>
<d>82.44996</d>
<d>86.73527</d>
<d>76.47308</d>
<d>110.9811</d>
<d>107.0341</d>
<d>81.0967</d>
<d>68.24077</d>
<d>31.25176</d>
<d>-1.33916</d>
<d>-1.33916</d>
</Subcolumn>
<Subcolumn>
<d Excluded="1">127.2202</d>
<d/>
<d>106.2447</d>
<d>88.42684</d>
<d>79.29236</d>
<d>114.3643</d>
<d>113.9132</d>
<d>116.958</d>
<d>109.8534</d>
<d>91.02058</d>
<d>77.9391</d>
<d>40.83733</d>
<d>0.5779532</d>
<d>0.5779532</d>
</Subcolumn>
<Subcolumn>
<d>98.8018</d>
<d/>
<d>114.9281</d>
<d>111.545</d>
<d>145.1508</d>
<d>142.6699</d>
<d>136.3547</d>
<d>112.1088</d>
<d>93.7271</d>
<d>43.99493</d>
<d>64.181</d>
<d>32.15393</d>
<d>-0.09867494</d>
<d>-0.09867494</d>
</Subcolumn>
<Subcolumn>
<d>95.30589</d>
<d/>
<d>117.7474</d>
<d>91.47166</d>
<d>109.5151</d>
<d>59.10629</d>
<d>96.32083</d>
<d>95.08035</d>
<d>97.56132</d>
<d>76.24754</d>
<d>65.53426</d>
<d>32.04116</d>
<d>6.216521</d>
<d>6.216521</d>
</Subcolumn>
<Subcolumn>
<d>92.59938</d>
<d/>
<d>95.41866</d>
<d>89.55455</d>
<d>80.42007</d>
<d>87.29913</d>
<d>96.20806</d>
<d>87.52467</d>
<d>92.48661</d>
<d>96.99746</d>
<d>70.38342</d>
<d>42.75444</d>
<d>-0.436989</d>
<d>-0.436989</d>
</Subcolumn>
<Subcolumn>
<d>84.59261</d>
<d/>
<d>90.11841</d>
<d>91.24612</d>
<d>124.6264</d>
<d>87.63744</d>
<d>91.80998</d>
<d>101.6211</d>
<d>81.77333</d>
<d>78.27742</d>
<d>57.52749</d>
<d>44.78432</d>
<d>-3.143502</d>
<d>-3.143502</d>
</Subcolumn>
<Subcolumn>
<d/>
<d>103.5778</d>
<d>121.288</d>
<d>136.8515</d>
<d>116.0107</d>
<d>106.2612</d>
<d>107.5134</d>
<d>84.97317</d>
<d>91.77102</d>
<d>99.55277</d>
<d>91.50269</d>
<d>58.40787</d>
<d/>
<d>1.341682</d>
</Subcolumn>
<Subcolumn>
<d/>
<d>103.4884</d>
<d>99.46333</d>
<d>103.7567</d>
<d>110.2862</d>
<d>108.4973</d>
<d/>
<d>105.1878</d>
<d>105.6351</d>
<d>112.7013</d>
<d>103.8462</d>
<d>68.42576</d>
<d/>
<d>-0.6261181</d>
</Subcolumn>
<Subcolumn>
<d/>
<d>112.8801</d>
<d>101.9678</d>
<d>104.025</d>
<d>94.54383</d>
<d>112.1646</d>
<d>106.8873</d>
<d>99.55277</d>
<d>101.5206</d>
<d>99.46333</d>
<d>103.4884</d>
<d>62.96959</d>
<d/>
<d>-0.7155635</d>
</Subcolumn>
<Subcolumn>
<d/>
<d>87.29874</d>
<d>104.7406</d>
<d>94.90161</d>
<d>97.58498</d>
<d>103.5778</d>
<d>106.619</d>
<d>84.52594</d>
<d>103.0411</d>
<d>67.35242</d>
<d>70.12522</d>
<d>43.1127</d>
<d/>
<d>0</d>
</Subcolumn>
<Subcolumn>
<d/>
<d>106.8651</d>
<d>96.34649</d>
<d>103.0642</d>
<d>107.3954</d>
<d>100.2357</d>
<d>113.1408</d>
<d>108.6329</d>
<d>101.5616</d>
<d>89.80553</d>
<d/>
<d>65.67472</d>
<d/>
<d>-0.7955215</d>
</Subcolumn>
<Subcolumn>
<d/>
<d>112.3453</d>
<d>94.66705</d>
<d>105.4508</d>
<d>113.5828</d>
<d>114.8203</d>
<d>115.7042</d>
<d>108.8097</d>
<d>100.7661</d>
<d>97.2304</d>
<d>88.21449</d>
<d>44.90277</d>
<d/>
<d>0.7955215</d>
</Subcolumn>
<Subcolumn>
<d/>
<d>102.5339</d>
<d>102.3571</d>
<d>114.9087</d>
<d>122.6871</d>
<d>102.3571</d>
<d>116.4997</d>
<d>100.5893</d>
<d>101.3848</d>
<d>81.76193</d>
<d>82.11549</d>
<d>49.14555</d>
<d/>
<d>0</d>
</Subcolumn>
<Subcolumn>
<d/>
<d>99.88214</d>
<d>110.2239</d>
<d>119.2398</d>
<d/>
<d>126.2227</d>
<d>109.2516</d>
<d>105.274</d>
<d/>
<d>98.64466</d>
<d>95.02062</d>
<d>59.84089</d>
<d/>
<d>-0.7955215</d>
</Subcolumn>
<Subcolumn>
<d/>
<d>92.72245</d>
<d>100.2357</d>
<d>85.65115</d>
<d>99.17501</d>
<d>100.5893</d>
<d>91.04301</d>
<d>92.36888</d>
<d>102.3571</d>
<d/>
<d/>
<d>64.43724</d>
<d/>
<d>0.7955215</d>
</Subcolumn>
<Subcolumn>
<d/>
<d>98.73306</d>
<d/>
<d>83.70654</d>
<d>95.99293</d>
<d>84.23689</d>
<d>84.94402</d>
<d>103.241</d>
<d>89.45197</d>
<d>85.1208</d>
<d>83.44136</d>
<d>58.60342</d>
<d/>
<d>0</d>
</Subcolumn>
<Subcolumn>
<d/>
<d/>
<d/>
<d/>
<d/>
<d/>
<d/>
<d/>
<d/>
<d/>
<d/>
<d/>
<d/>
<d/>
</Subcolumn>
<Subcolumn>
<d/>
<d/>
<d/>
<d/>
<d/>
<d/>
<d/>
<d/>
<d/>
<d/>
<d/>
<d/>
<d/>
<d/>
</Subcolumn>
</YColumn>
</Table>

<!--Analyses, graphs and layouts as compressed binary. Don't edit this part of the file.-->

<Template dt:dt="bin.base64">eNrsfQlgFEW6f3XPmZlJMoFwyNkCaiBkmEkyMxkUGA45FoRwLIcSZCADjIZMTAKCooyuB66u
4ooIntFVd93Vt+56u/vc7Orbp/vweH/FA9HNquu1Hrj6dtF1zb+quqq7ptNzJT2BQH3apKa7
ur6vvq/rq19VV31dO33mzFmLplYLCRcAYKewUxDhv/VguXgnGAPPfCWAJFouyn/Rn8cHy3/F
RO0pAJhhqggeG+BhIXeG4N8SclAyMYdADkR+IOfnxIkTJ06cOPVdcmv6fU6cOHHixIkT7885
ceLEiRMnTpw4ceLEiRMnTpw4ceLEiROn45FMYBr895P+ADx7AgCLTADMM2d7L1pT1wlpqCAA
i7zCzgx2wX8XzJ0jTff7vV5wfqyxpSkebwDzo97KicqNZmC5Fbxn6W9DhQjgY0fcXg//2sC/
O0VckAgEgytqTaBFhHbIY5pybmpzLNKQpsJoaWIR83unLJRJFEaRcmRZF2/duAbWMWU5p8Cj
v245/Ug5eIEjWBZrXF8Pj5Y08gzTLUck5ZjUeknTGiJrz9Ut50NoNJC2XmamnPmR5ub4+Xrl
/C1jORZ8YnqkIbamOQZSlYP0405bjhWfWBptro80RnpQjg2fWBLbGG2R5kfPlxbFN0Yau5Qz
Gh6FKexlDV+EtfNfsGoX4xRaoLoLPlkyoQYh/xKSfolJv0xJv8zk19U4lYDHjeAVm1pe96Xl
i105ceLEiROnI02oY75FgYl/BJtFitg4cepNEsOhhLzHqgCPKubHGxtijdK6WKsUXyfNmr9k
Tvn8qdLUhqYNEck3VZoeKS8HDjBMSB4iImyKgO1QmG6Iry+LrI83xlpax0qbWzxScxSO/Bpb
olJFhbQ0AkcSaxqiUktDvCkqla2Lb2qWmiLNkY3R1mhzy9hjRKsTyejDgtt6Jzrg+OhxMJjg
fz06VRkrIDoNlGGbyLoVmHGDHv0SjIdXHZrcpjR3TAJr8ChYYPKwHNh76agE2dBC0siGVpJG
NrSRNLKhnT4RkNqAXZClYUdCiL7TkYpKoPJJJlUqmY/2upnhDHRKsGS4bs1w3Zbhuj3D9Y8V
OwFlzkC2k5k8LVYyNrUT60/B43wRMJsX7UybgxTG+U4/b1OkNRZvZG6gNwFzqaJ4+Qa0rnIJ
boawjcPmuamhtUXDCTfswUASk25E0k3f1Lw5qifXYGA3ZcytkF0d7Yo4Ny5DP6Ml24zWbDPa
ss1ozzZjQdeMM8EMJPmJ7WDFv3lPw4nTsUq7Wa9pk/+eTa59mAHYs44EuQ/Ui9DeUO05kIMh
/Ur7mnBSAfLvtr1775sinyhrh/90XFDar535DakU/W2v+vrzWcxfLWW6rkOHpmTKwfbtdk2/
mArXAAb/PA2+saIZeBfUcqnlUrBP8JAZZYqYbn9u+3b5F02JSsqkpMxKyqKkrErKpqTsSqpA
STmUlFPDLVkCnuIpnuKp3kwllNQlOld71ye6lFShkipSUsVKyq2kSpRUPyXVX0mVKqkBSmqg
khqkpAYrqROU1BAlNVRJDVNSw5XUCCU1UklJSqpMSY1SUqOV1BgldZKSOllJnaJTylglNU5J
lSup8UqqQknNSoxn5gbo33I3cAhkQKgdXc9OHKB4BJ8FmntRn53izTru+cXMfTvONzDLfCMz
5BNSIxHd9FY8CDOjGiIldXb9twVakB0pJ6ZQVMH+ngNOhWdWTJoWb22Nb5TKpbIl8aYK+dfY
CWW+cp93VVnZvPj606f7vRXLx46bHWtoWIwmr8aOLXQUOkAtmNzjSa9fg0Gw/ssnSrAYNCSv
j8Mb483S2njj2mhjazMe2Rc6VkyUFpFix0uxxrXN0UhLrHG9FGmRltPf0ZZCB6yBFGmsl+Ra
TJRqGyKt0cimFphHaoFMpU2NsdYWdNsKjzRnnbQ1vknaENkM5du0BjJb2xqth1KskyLSGlhg
Q6wRsoOitMTqo1imFpgp1og4E621xqULos1xj1ToaJA1NVFmhOqjMFte6FCUN1HCf6R1kBus
KPwfXZIVNB7f0hBtaUEFgofAA6gtQDlhJVukxnirFGmAVa3fKrVuiLIqGy+tj0OR156Law+F
bGxZF2/eiOrXLNVHWiOeQgcqJ9K4FdUs0qBaaQOUb0002sioIHOdI/KFSGOrtDnSsAnPpng9
Xg94GDc89BQuBA+bZWeX/PiPCfNBEydOnI5WWiR3yYshNgJA9nkAdiyAdIVAceUALFF62nT0
q6QVWZSeAR7cjwuoQ5bxjqgmB6rJkWryGvBJgYwYsCQV/wIHo1aw3vza+Xt2vXI+7Mxhnz1v
wSx0sXx5xfLjznSw+qQbPk6fXWJ83og5ceLEidPRRwi/LG6KNKLpiCT8gi4sWVDb9Y5pC5Ys
WXBGtuV3atbkd5OOSDHaNTLbMMLcCa6HxxyQgP/9GKyGqRtALUSVs8FCeNSA+/DqCu0aEJqL
ko0p9+i8Y3Z4aUJeI2Im82LLskLYy7PKtQKvLBKSZ946qr9ZEcYp6WNBaldnCX+GyxQzPMf6
ddSSnUnzcmVaSmwtwLvE3rF123U3riS2PnwKt3Xv21qEd5l6x9aJCy5cJdsa/K6M27r3bW2S
31H0Srt+81Zia+kXAW7r3rc1srSld2y92lm8WrZ1+zknclv3vq0t8C5rL/nw711BbN2xU+S2
7n1bW+Fdtl7y4V+8Ukds/f8eGclt3eu2tsG77L1k6043sXXip+8O57buRVvPCu/Gu56GgpvA
9UDet7ROcwdat8uu3UW8UOCKXtnftCfRD1cIMZ0MREWM8T1fbVK4J/xEApX1JHCTcunmEWlD
tKHpSFf9qKHj7zVaGNl/4qLTZ509Y9HZLa2xjWdvJkY9fqZlnwh/BFzkmW+DaP4y2A52h/cq
S+nuBaWMK/8ZPJqI+/kp2KRxVzQXeX1uXHvS+kCVtXaNIHplbyjrq367c8ijty4Py4UJDGtR
w3qepvH0mPWymVs3vPv2yHa5MJFhbdKwZhYnGMO6cZlr8Zv7v5giF2ZiWJs1rHGVjWSNRnuX
jJo1GZBZQpW1RcMav00wknWyrS0Ma9rVIhYF5DEzlPWBws8Kbi78J1E4KEjNmj5mhrEe89N/
/GLqLXcS1kIa1oY/ZksnFk7ee+cjhLXIsLYyLASicGOf8G0Hr/76g2XE1kBQWds0rA1X+EXC
zE+/LJFIuxYY1nYNa8MVvur59zaDsz+jCmdYF2hY56NdgzEvTift2sSw1u4PNrxx3f3tjPua
F66gthZV1k4Na8Nt/dBV6/7x9l7qwwWGtUvD2nBbV8y+95zAtq+orRnWhRrW+bB1xz7zXGpr
Ud+lIA3MiK5vjkZb0FLimTBRj/runkMFaR21tSs160VSCxwHNEeBUaw7zL+YP2sPbVxCGtZT
17TEGza1RqXFmzaiqi/GgrR0n/XACT8Zc9kbL5Bai2lYL97q2QKMZN2+snjZT94bRVibGNZF
mrfbBBYax1r7Cl1lXaxhTWChcazdz17Y/vSFZ4VlJiwsdGtYU5diGOsVX37lWnSi3H2ISbCw
RMNadSkGsf7sprOmTtstuxQxCRb207BWXYpxtg4ntk2bDMgLRZV1fw1rFRbmxdZ6sFDsAguN
atcXXvE/Q9d8SxSuBwvFLrDQINY3XLpp/X8duouwFtKwNvwxc1r/dtk9Nb8jrFlYWMrYOhkW
GsR6cOizTZNuO5PYmoWFAzSsDVf4NUtW3H3eTNquWVg4UMPacIWfvPOrN8uePkQVzrAepGGd
j3YN7pszhbRrFhYOZliL+Whc9mUFzu+duZLamkEpJ2hYG27reWNO/Fv94ZHU1gzrIRrWhtv6
0Tv+cO9ZscPU1gzroRrW+bB1Yu3rp1Nbi/ouJQUsNAAqdESprV2pWevAwp6xXj97XBOQPqOO
NA1rw2HhyPVnvjztpwdIrcU0rA2Hhcsvesrj/qaMsGZhIQ3kbOoNWGhKgoXDNawNh4WrZrUM
Ovya7FJMSbBwhIa14bCwxve9wAVBufswJcHCkRrWhruUv87/1X+X/+X/pshMWFgoaVjnBRb+
/DfhyYCsPVJZn6hhbTgsTLa1Hiw05QsW/uu1iefN/r9vicL1YKEpX7Bw3Um//MPrJ99FWAtp
WBv+mA0acMUbb/y0nbBmYeEoxtZ5gYU/uPZfX37+1VnE1iwsHK1hbbjCz//VCfais2i7ZmHh
GA1rwxW+4X87nVfu+4IqnGF9koZ1XmDh3stOI+2ahYUnM6zzAgtD4G8TwW/qqK0ZlHKKhrXh
tv76wQvq3++v2JphXaZhbbit1+xb84OX/u9ramuG9VgN63zYuv3Tu6ZTW4v6LiV/sJDMFpp0
YaEpX7AwstR50qOjP6OONA1rw2HhrY+9/8zWV98itRbTsDYcFg5/7IKTPp05jrBmYeE48piZ
ewMWJr+/LtewNhwW3v1+/xXXDl8VlpmwsHC8hrXhsHD3WPOybybILsWcBAsrNKwNdymL946+
9tL3/zFFZsLCQo+GdV5cys3zp04GZJmyynqChrXhsDDZ1nqw0JwvWPjGJ/FdpV98TRSuBwvN
+YKFd5Q+0vD2JbcT1kIa1oY/Zjec+tYl8155irBmYaGXsXVeYOHaHwyaNX5RHbE1Cwt9GtaG
K7zuho/EjjNou2ZhYaWGteEK//sNJ7sfHvklVTjDukrDOi8zSOunTSbtmoWF1QzrvMDCv85x
n3voQ9quWVjo17A23NYv/m7EL0r7KbZmWAc0rA239cO3S66FD3xDbc2wDmpY58XWoX3Tqa1F
fZeSd1ho1oWF5nzBwo/mPXH3Gzd9Rh1pGtaGw8JxVzd1SGe9TmotpmFtOCws3WS97af/eQph
zcLCGvKYWXoDFlqSYGFIw9pwWDh55rqLNw+VXYolCRZO1LA2HBau63h9yQICCy1JsPBUDWvD
Xcpbw8EnB2+XYaElCRaepmGdF5fy+VkyLLQkwcJJGtaGw8JkW+vBQku+YOFj35x5497Sw0Th
erDQki9YeNaiF968pvlWwlpIw9rwx2zlxa5PPnP8lrBmYeFkxtZ5gYXSG0/Z7l9VR2zNwsIp
GtaGK3xms+tU71zarllYGNawNlzhV//8kx+fN+FLqnCG9VQN67zMFl7fNpm0axYWTmNY5wUW
rnyo8P/Cr9N2zcLC6RrWhtv6ivn3NDb2V2zNsJ6hYW24rSdc3//02UXfUFszrE/XsM6LD9/x
wHRqa1HfpeQdFlp0YaElX7Cw7qoZP+147jPqSNOwNhwW1n684Id/fO0VUmsxDWvDYeFFexIt
M/9xEmHNwsKZ5DGz9gYstCbBwlka1obDwveeKy/69AXZpViTYOFsDWvDYeFrlQcH/KBYdinW
JFg4R8PacJdy5aApN437k7y20JoEC7+nYZ2X2cJhthmTAdn8rLKeq2FtOCxMtrUeLLTmCxYO
/uzGt3aFviUK14OF1nzBwlr7S3/54zlthLWQhrXhj1m4fuj6uy7/DWHNwsJ5jK3zAgtLf+Le
fvcXdcTWLCw8Q8PacIVPqPde+eAE2q5ZWDhfw9pwhS+5avD2/ud+QRXOsF6gYZ0XqHDmkqmk
XbOwsJZhnRdY+PChmbf57z+b2ppBKQs1rA239Xeie84vyLZBaxIsXKRhbbitn7wn+supYw9T
WzOsF2tY52UIsPGkWdTWor5LyR8sBOuorV2pWRsOC1ecGP3Rz676jDrSNKwNh4XSvzvu//TA
G6TWYhrWhsPC8y487/0HriwjrFlYuIQ8ZrbegIW2JFj4fQ1rw2HhD8+YcEl/r9x92JJg4VIN
a8NhoX/7o8PPe0Z2KbYkWLhMw9pwl/LYlBFP1u2QXYotCRYu17DOy9rCtT+aPRmQOCkq6xUa
1obDwmRb68FCW75g4bah+xY/tvlronA9WGjLFyxMHKg89OmztxLWQhrWhj9mv133RscHK39P
WLOw8EzG1nmBhRW/qvivpg0ria1ZWHiWhrXhCr9wW3vw4Le0XbOwcKWGteEKnzj/ztPqZn1F
Fc6wrtOwzke7Xn1p2+mkXbOwcBXDOi+w8IOPvJMe/Sdt1ywsPFvD2nBbf37J/SbrNYqtGdar
NawNt3W175bgque+pbZmWEc0rPNh67br/jyX2lrUdyl5h4U2XVhoyxcsHF319KL5bZ9RR5qG
teGwcL1NWvifoVdJrcU0rA2Hhbe/Zm857amTCWsWFq7RRMXKKyy0J8HCtRrWhsPCwpGl/fYc
lpem25NgYb2GteGw8PDIq37w2YHh7TITFhZGNawNdymznrvq0vO+krsPexIsXKdhnQ+XsuO7
ljWTZSYsLFyvYW04LEy2tR4stOcLFv7BfuWZj/xSIKz1YKE9X7DwPt/ok/5UezextZCGteGP
2SXVD4f+Mfn3hDULCzcwts4LLOzwz7359HfPpApnUEpMw9pwhcee+uKW68eNIO2ahYXnaFgb
rvCvv9s35L+fPEQVzrA+V8M6L7Dw0IFVpF2zsLCBYZ0XWDjR/tZVHxfWUVszKGWjhrXhtr7y
EuncuVdTH87CwkYNa8NtfeMNMz8e6vma2pphHdewzoetD23ot47aWtR3KXnfiWzXhYX2fMHC
nzyw4oPX3v6UOtI0rA2HhcOH7Cl79dK3SK3FNKwNh4VbXt304PDZ4whrk0s/gKrCWhNkDqQM
uaq9Q8z5DlPOd3CpuFRcKi4Vl4pLxaXiUnGpuFTHi1ShcCghB1gswNF05scbG2KN0rpYKxom
zJ9aPmv+kjnSmlhjfaxxPXCAYVDARbCAeWSrL+YjykGAFjTCoUIMDjLWxjc2RVtj6GsAwKgB
Rp+I++7zTiShKi3wrwA60QHt8DiOu5bqIxSnKtMvfrxfp4xMvCHdBsimwM4U9EtscYcmd02a
OybhaGgiqBXUPAuZdBteEEvDlbG5vtMpjd5Jbay9/rEiHxsb10SeUgtZ0GJjphun4FhWIhM1
mU790mc6jPPR700wNyix682l+K96AwriuQQ/avCpho/gpobWFg0n/EAPBpKYdCOSbvqm5s1R
PbkGA7spY272FQZtmfLWEVyGfkZLthmt2Wa0ZZvRnm3Ggq4ZZ4IZSHJvAvz+dcCJE6djlHaz
XtMm/6WrLdBXf0yaoAUsiYBGEEG9o0iOzk4z/jQF7TkE4AQEw7SvCScVIP9u27v3PrL17+R2
+W9pu87vxP1X3zJFzv/1FJ2qtFd9/fks5m8WdEivHFxXWl/qGNm/ch1VvWn7SnTeSc7PSoxn
NEd7nXFu4EB/Ua9r1vTOsxP3MthORX/qJ8GEJOSXTCvCIpNP0M+ENTSQyadHLA+BKZ8tYyuO
vouiGoLbn9u+vZP9t0WJbyj3q4kptH9lf8/BkXZWTJIXHUjlUtmSeFOF/GvshDJfuc+7qmx5
BXmzM3ZsoQPU4mjDuiD112AP6rnVMxgmROpj8YbY+khjPQXAUmsc3ty4HuIIegaXFauPNrbG
1sWi9dL5sdYNUoTcHFkTbWiAJ+VSPFKh4/TG1mizVB9pjcg5l09CU/DT441rYQnNGNCMlRDH
FZMIBw94SNbjw9jkSEcLwcO43RVpHscxYe6YOHHidLTSItmVLcYx58mCMfTiX/nM1xIlQrke
/Qpo5wGewbFCUVRg2DFg54g6S5ocqCavAZ8UMGsc8GB9lfp1sRWT4M/lx7FlkrRxPBKtPft4
8AbLiRMnTpw4HeUkao5teNZ6J7geHnNAAv63GvwYptxgNlgIj5oUr8toDko2hkdv3DE7zE7l
CL00lWPNYSrHyqdy+FQOJ06c+FQOn8rhUzl8KocTJ06cOHHixKdy6FTO0oSDTKXUYri8LC0o
Xp726gq8QptOxDRNFpQJGZzq+P7EIe0/w1MuYppShJQ10ZKdSfe1cpcSzQtc80dI8yLU/EKD
NX+XVvPtn7QO5prXaN7ENd/rmp8V3p2QP4Z9E+yl5P0wKGiOm8mF1sV+aErmhb5JozuPbTTt
SfTDFUJMBwBREWN8yqn0wj3hJxIoy5PATbLTPRfShmhD05GuEZ9vOWIURvafuCi6/uzpDZGW
ltjas32spY+L+ZYnwh/hKUz0zLdZALgMtoPd4b3KNzDvxROj1GuiDyyXAu03UgHxELUkG5lG
Nbo9PYi/AYWYqKwFDWsSQs1o1vK671qBDaEmalhrG0+PWYtNw154/H9OaJdZsyHUTBrWmK+R
rBO/mh857+2bJsusTZpgYpR1QT5sLW8D+Hw7sXVBataGK/yydddcE97y2BRia4a1mVG40Au1
ZgJMWTSsDa/1zknf3vrOFUPIY8ZG9LJqWBv+mL10uNzy/NLryGPGRvSyMazFXlA4E+XJrmFt
uMJb7zqt81o3bddsWK0CDWvDFf74WVOf/qTiLqpwUb9xJQWYMsybnW275c74x6RxaWNbsaxT
BZjqNuu1N7zwxBXbXqY+nGHtIApfmNxzGceaDDtwz7UwqedyalinCv5pSM+1MKnncmlYpwr+
2W3WUyftfHPm1sHtMmu25yrUsKZPuGGsiwbe5v/51fdNllnr9VwLNT2XYaxZl7JQt+daqOm5
jLP14T9+c8Hl8neuFyb1XEWMwoVeqDXjw4s1rA2v9alNqyseaziBPGZsz+XWsDb8MfNt++S6
3//oNvKYsT1XCcNa7AWFMz68n4a14Qqf5Wi/6tXLB1GFM6z7a1gbrvA7g2Dyb0sfpQoX9RtX
Us9lFOtrP93835ec/wFpXHo918J89Vz33/Pki7/+xZvUh+uwRn/TxaLsWffRvjgsP3IgDetU
sSgNgQqdnelqPbX+nE0trdF6icoglZ0fja3fAE+NBd1h/Yd/gc/21lHWYjrWKWzdbdYsSuns
NKVhnSoMZrdZ37H1jU2nPDeBsDZ34zHrNmt5uEkfM0s3HrNus2bbdWentTcfs11XVo1NnEVZ
23rzMWNdSmenvTcfsykPffvR5OIqwrqAR1vlUnGpuFRcKi4Vl4pLxaXiUnGp+lC01RJQAIYC
bbTVLEOtDkv1MsGo0UUfWXShhlot6Uao1RDQhlqdiK9nG2qV5j4NpAu1WoS51SWFVy1j3sDX
ZQivysOnKnRchU9d8J+AEydOxyhlCp+adpIf/ysHEpVDpwokfKoI2GCi9qzDp5a1y3/d7Tq/
O+7/5tZeC59Kezk2bKoAksOniil6XAGo3jc5fCr9W07Cp9YJXXtfHj6Vx9wIc8fEiROno5V4
zI2jdzqCx9zgMTc4ceLEiROnvkbHYsyNOoN3wV/2lDbyw+jvlfJd8ITUXfDDyC549AShXfAl
TC6+C56PgI4N4rvgc90Fj17YO4DeLnjkIep6Yxd8XZdd8CzrvO6Cr+uyC55lbfhu2b//+O3W
18bJn8Sr67ILnmVt+G7Zd/b53r/H+e5kmbV2LyFlnfdd8HVd9hKyrA1X+C7Hgy/ftf9XU4it
NbvgKWuhF2qt2QXPsja81vY5dufPH6WPmXYXPMva8Mfs+dP+47abX3qTPGbaXfCUtdgLCtfs
gmdZG67wgwcfftt8R3+qcM0ueJa14Qq/adUVZX8v/ZgqXNRvXCm2OxngSKUNxJFqd9WxrHW2
O/WM9atX3HTZgZkf0nadhrXh2xgHvG19eM6Id0itxTSsU+056v5jdvawmrm/KSesTXzPEZeK
S8Wl4lJxqbhUXCouFZeKS9Un9hzZE3IJBXjZKNplVD5/qjS1oWlDRPJNlaZHyst1thuxI129
cg0bWPSR2W0n8BJDOMgxiWhkFzn2mdIfs/lxRI8xZGJotkn/PVYZaZ7SnfL7RAt+SQTAY8IA
YBcHpjxHW6DAtJhwi4jLvBZzRWdGMdwmMb4AHd/hwCHse8iZ8FhIy9qOyh/McNC/Kqa9akp7
1Zz2qiXtVWvaq7a0V+1prxakvepIe9WZ4mohuJXRPrJbeDPagZWcLmTSxUx6KJMeRtLfwL93
C13Po/RwJj0kRflFJE2fU1lCutkvlVSpJGe5nJBCQgfQTzuZdIFOnmQJ6auEVJI4Ukg+VEda
rYQFILO0bB67roR0o6Qrx9KGZJBwJn2eciizQFdCuo3TlUUJNE8q7ul0mEs6WUK6ydSV4i5n
FrpNJWGm5y07CekWWFcWUjl7IKGz2xLSDbrZPIfODG08WwkLM5RPJSxOnAb0EV8UqBuwzKQU
vU1LBTiI4bz4+rPmx5sj9c3RxkhDrDFaB9zMV4W/xC9/adRx2t1cp3RNlCllgNZp7CRdWnFY
FlLIIKSddK0uXSFRWd4eySQoMgmKTGKPZEKNqypaUdMjscw6Ypl6LJYvWhE0XCyzEdoyXiyL
EdoKGC6W1QhtGS+WzQht+Q0Xy26EtowU6yriHNTVMHYyFhcgQz/Qi//RZWQ+sUvcBXmorl10
xlY9U23z3aUc6SN5qO4iB1JWQpCP+0H6YyY/juhBh+ozQXZDdUqnwONlDUjRnqODboemTHmo
js6uZApwJS34kKO0pB+qFypXnYRTeLtaRqEykHelvErjvetfNZEho/5VMxmw6l+l38TQv0oX
7OhftRFUpr0qe1+HxkooF1r6+wbFSIJaY5p3KDkKZOu4wfcEeholfol/teKTaO3OS6amOQJR
drvZi9OIdZMF4DTaf3jIEp5DWT9oXY3T05FXtrmVtGSX099DeeySUk5tgVrOSwVqOTsdcjnI
MTxuaVfyH3Kp+ZsK1fzeIpWvu1jmheRvK5blvwfNQdkfx2kc9KFfLU4/C48NBR2qzKVupb7S
AK+SfgmmtapuRUZxJpQyE4Nq53wJtml6r6G9PGtaAq6C7C+HB9qmH1kfb4y1tI6VNrd4UG/W
FG9siUoVFdLSSHMM93ItDfGmqFS2Lr6pWWqKNEc2RlujzS1jp0VbWitQJ7k50rAp2iIhIpEL
EC2JN+G/ZKUVTs+ONTQsxqUhUk4vboo0Lm6t90inNzfHmzPfHfKfJE2PN65DEQrWRqU5KPwA
FKIlB76z4vH6xmiLvBQK1gFR19VR+LQSJBlRirVEcjW2erZAsVpamyOxxlZWIfM3bVwTbUb5
m+LKpalwQLb1gmj9fm6Oo8kcKo50MDD1ctL50MHvj0GT0nInwf+KwTzYsSyDXdbZ0KGeC7uC
rdCBXgqPq2E5N8Lzt8Hz98Hzj8HyX4S/X4O/34W/v4B5voH3FwiDgCQUggphGHRgBWCR4AR1
gjxfukFwgy3w2qPgNEGe+2LnrAXyt5g49Xmkk0N1WEa6URrKxkW6m3NJd4U6l61khgR1JZeS
NLrnaqID9PtGcg79vo2U48RvvuRy0O/HAMC6Q53kiyQ/uvYauY7kexeo3/D4glkc+Q25jrqy
AlihQUD+CIMkyOWh9eoVgjyLi2b655Dlwmiuf5EgyzKILLxzkjnWDYLMB+lrCymHDkvoPLRD
0zEeYNaLpu4Y6aSF2jNSukunwz0Fp9pm03QbSXtQ7yC0K+eBKJ9HPWCtIPeAaDzSYeqYrVdm
u1nOj/KstnQo6bC1a37cY5rkHhD1SjViQukBmyxNSk/qNbV36cWQLhMjw4rMkluVucOt1itR
0taFL+qF3bDXTtUX0fLDp4RnHw09493YPrA9SV6PN1TjqfZXBD2hQI3P4/P5fR5vMBit8Hpr
Jkn4ms9TXe2DGauqq0LwT0213xvyewKVKKSOz+vzVFXUwIt+9BMV4/V6PaHqkA9f9lTWeEOe
yspqVGCInPLX4OJ9wSDM6Q9AnsGQPwS5BIkrx3L5arz7MV65sw9I6tV3qG1JM3esQ1WbkAX/
54BOyg3/DoCpkWSa42T4uxymK8nvEHQqs2CuZdCJrCNI/2LI8xJ475Uw7zVkMul6ZuR9G7z+
KPiQOBpR4SnLaiEHnWK1MjidTr4PINeQDCPJ3wIgf1bSQq6Vk/PI4VSSdCGQI10WkWMWKbeY
OGz6paF1xKH2w7WR5UKyXkL4I6d4JfP68xqSHoRrKjuwIcRhmxjn50rh/N7Myvkxs6Nd/d+9
R9j/4TKt7br+L8H4Py/xf+vwvepIQkrh/wDj/zqKVZnbGP8XTuH/Dtkz+7/2k48O/4ca3+3U
q/hgsw8hxxDwIycQrPEEvLjZhyZJ+JrPEwxWI68SCEGv4qushLcEPNiL+HxVnmp4r6+qhjqV
UBV0S9U1sgPxVwaCsEw/41O8viDxKX7kfXzVlcFKeE+lpzqU5FOCNfvxc3bXUS8naib67u/2
pHlJ1v3dm5P7k2dFa6AbmQlzLYV/64n72wZ5bofXL4d5f0jc33WM+7vliLg/K3F/NYz7m8m4
v6UMPqxn3N82xv1tZ9zf5Yz7+yHj/q5j3N8tGvdXmML9Hcza/ZG3MNz9Hdvuz+eXXQNs6p6q
QDDoCYYqqVtB13yeGp8XuRU/hFPQg8A7fPCc7FZqsEuCTgC7FYSuQgiayYgLIq+qgCdQ7VXc
Ssjjq5YBlgypqn2hKq/fXw3dk6+6C/hLdn9Hq5yomXD3d7S5v6IU7u+tXNAfd3/Hvvur9Hr8
yCHANu6proKOwusPUbeCriHvgMaUlaEgRlXeap8v6KnCjqOyyhNAbsVfqbgVmN8X8hO3gryU
t9rPuJVKX4hxK/6At7IaMkZ+KpjB/R2tclZx93cUur/iFO7v7VzQX4C7v+PB/VVjt1IJ3Yqv
GqbQeE5xK9DZ+L1+5FaCwRroVrwhP3IrfupWMCKrDipuBU3MhUIUVdUEIQ7zsagqUMW4Feiw
Kn1V0JnBdE1m93dUyomaCXd/R5v7c6dwf3/OBf1x93ccuL8qTyV2CF6fpzIUCnmqKgOKW4HX
fJ5gAM+pVXoDyK0EoVsJkUFlZcATxC6pis6pBYI+6JeIW/HDkarHG/Syc2pB+j4hgFBVNWRW
HQz4Kj2VyagqGOri/o5SOau4+zsK3V9JCvfXkQv683P3d+zP/QU8NcghVEMH4q+qgqCouoq8
UMXX4NkQHlTW+HxoTg29AoVjSXlODb2OQC8SgsSt1NRAt1IZCMo+JBgKQUfilV8ikNepoSS3
EvRVVgZh+T5PVSb3d7TKiZoJd39Hm/vrl8L9/SUX9Mfd33Hg/nzYNVQH4PARju7gMLEqqLgV
eA0CHh9eTxIKoEFlVXUQIivqVgIQkcERZnUlcStVNQH0RjVAUFWwutJTE6xW3Eq1BxbJvFGt
qvJXeSt9oa6vFLq++T1a5azi7u+ocn+pd/2IUPJxWe76kT+DmmGrzzGmu+54v+StPk7yF5X2
R3IszHDw7TZH91afG1Ns9QHYfkLac3SrD/3WbvtmbVQO9k5HD7b69KcbY1r0tvrQGNjhVr2t
PgNSXjWRdcf46ia9rT6DUt5rIa1T/6qVYAL9km2kZWrvlaEdjcpBV7eIBOO8Q2QyM1ufCrps
tEy5V3yEUphqwPDvaeofG8OTvlQqRMELu/t6P1ZVP93ik7dsFoD0+8z7ax4IWsF3yX1lQN0M
37WC2e4z349NhM56U4sn6IhXmkK897ISL4ct5/uVBf3Jy8u0Qpp1hByQQsi/Zi1klhvQVSGT
F4FkI+TAFEK+n4smg7lqMkchB6UQ8oNcNBnIVZOB3IQcnELID3PRZCBXTeYo5AkphPwoF036
c9WkPzchh6QQ8uNcNOnPVZNZC6kHb3+fkEMBGQ9vM1X4WAdHXYPOUXhLg85xeHvs7GRnAekY
bF9B95wW3g5VIKkevKVwtifwdhhIt5N9OEi3k30ESLeTfSRIt5NdAul2sp8I0u1kHwXS7WQf
DVLtZB+qccAm4oD/Ru5gQyENzR7eZnbH2cLXoRng67AUFfhEx6EONR6+Ds0AX4enEO/TrMQz
CL4OzdALj0gh5GdZC2kAfM0k5MgUQn6eiyZ7Cl8zCSmlEPJQLprsKXzNJOSJKYT8IhdN9hS+
ZhJyVAoh/56LJnsKXzMJOTqFkF/mosmewtehOcDX35PZWTtkjx6D2ub4OdG1rVKscV1c8kkN
sRaMY9ei/f2RxpTxl+5Og1qHHteolY2/NIcffeIABCXNyQK1soRw5xbNpKz2HEWtykw+RK1C
yklZbfyyrqiVytwVtc5hMB69Knup2SA5XDOqE40VRz/Y5tLKqXgpNAqdTvxBzvHiKOtpRJXq
2zma/1EcV4MN/kcDOhWTWVeRoDwae+MUYi4zeX9CY29MJDyoc56Todr2tNVGEi1FIV+6XecC
Ipdend0gOcBnQYa3aX6YA90zf2o5mmOQ1sQa62ON61NFsk+QRyuLmmq1d6w17tSR7J8gxw5R
Prz8OCoPOqngFbOfVCjEnXMheBMU6Z5j70etYoGgRrIXgTaSPZ1E4JHskRYbyJVaQY1Ezkbp
nkg7Ip20BaiBNIUUaUDS1P4yRxwPLkuOBUxa1Ck5FXfKUe4/FjAOGnHyg9RRohcI2v4Dvbdq
iK+XehomeoGgPj/9dYYgtRmkpKFR7URKsUsvV4F6lB7JpfZyJkWuhT2SCz195VKPBbMmCXYV
ed/atXsNQJYTuszmazrbngan1atprk9mXztSD46GCvJBg9B+zafPj8pjXoYp/ckpBke5BKdd
zGQzKb0vOvuizuCoO1P6S4R0U/rfF9JN6dcLqSbPWbnd2I3I0z+vCl3DwNK8U8ihhIH9RqSn
0YlLcaadc+S5ZHS04TRaGuIVXldCsLrNcgjWV+GxQTyk5F9ukvNfCI/Dph1dlt6iZhYWXUqY
Wa9TDTMrudQwsy8x4V5rSbhXHOK1yK0sIw4Pl5cIo6WXO2wPzqHy19h3KiFnd5ZISvnefl6l
zI5+YWWJ8EsF7V1Cv+KwtANUvjsHMnw9Ml8k/85BapjZsEsNM3voBDXM7OpCNcxsYpgaZtY9
XA0z2z6cCbE7AnTRG9LzluJDSnC/lyQmPO+JzL2jmPC8o1T5Hxytyp+YrepteT9Vb/b+qt68
p6h6e+kUVSeJMlVvbaWq3trHqXmaylW+3vEM3xWq3rwVqt7cg1S97Zyg6s07WNWbVKnq7cFK
VW+rq9S6u6vVuu+sDuuG7f3ZEDVsb20Ahe11Cck9+hRwfFMJ2Ax9YLMJzbpsbIo0x1rijSR+
qxxRdf6mhgZpw9ameOuGaEuMRFltaI02N0ZaY5uj2ku1cuRanJ4eb1zbsKklBkssi+A1Cnhh
tX+snLM5ui7a3BytlzbG66MN+NxMqWzGzMbx0oyZ9WNprNn62DqYL9rYKq2LN0vRyNoNUn2k
NSK1RFu7ES1XScydI1+LrY801ktldM5Jlm0ue0YTRZdhQApOGzq3a3atHL0bNpdqhgrTEtkY
xZqNQDtTxbZwzXZfs6xEGWJG87bH2x5ve0ei7amj+MWCOk3QTAbW6iQ6AgtTyHKQfqAUnAyG
gqkQZp8BRoBz4e/tZDPyTjAaPASKwR/gIPR5OFTZD/P8BcLuj+Fw5gswENiEfuAEwQFGC07g
EVxgojCYBAd3gZhQAJoFG9gqFIMdwiBwh1AI7heGgWfh+f+FeQ7C4wNB/gbP58IIUCgWg2Gi
E5wi2sEE0QVOFQvADNEG5ooDQUTsB1pEB7gIXt8Br+0SB4P7YfoxmH4a5tsH870M739HHAS+
FguB1TQMjDIVgHKTEwTgMdVkB3PIh2O/b3KDqAkFLH9FlDEXYJbGCORvKRm4nEzexiIVTiUD
KISwziBLPmjA8lIyU7IdyBu57WQsMZpMpT1EXsagIfwfyIsYdDzPvFrYT/4Wkl2PBWTrzMdk
+FhM1hcMJEjPJsiyIn4nCHLZ6PdoEmgcTXV5yPAJyTdRkJfdopXWNDA5KquO5EHrhmMkeDnK
1yzIfNEq2K2CzB8tNt1BgqAjvdxBgpejl0v3kyDoaL3Os6QcpKP/JbzQ6pODJI0WeXxApiJH
4SdAzov0VSjKvNAAdpgo5z8JDX1FOT+yyQRRlhkNh08VZV5oEnuGKMs8Fh5zRbl+aI1pRJR1
g7YvtYiyrtCHkS8i5VeQlxgu8kJslyjrAM1o3U/yeOHxGMnjg8fThC/aBrWP8K1Cw3MifzXa
4iDKukJjh69FWVdoiGs1yboKovqb5HLQFqpyk8wLxWAOkDSagp1qkut+KnolY5JlmISfZvlZ
QFMIUVNyIPklZLg8SDO0fk3ouqO269CandZUx9f5Jrr9FY6K5uhtW+0AYXUMa1K310rmdmWb
bpMoKWNAt0lOozyrbeomMcneNluP/7NkJIXKb7d36OZ5UVDHYhvIll00lvxQbFfSP9PZsoue
v/BooG5aK2E2rfVjNq31T7Fll3xiBo8fHV0/6YK3DTv19RZ2qXoDQ1S9dQxR9fZSoaq3piJV
b9IIJqj+CH29XSyqekuM1Nfb5aKqt8F2VW977Krelhe0p92WjO1YxthxrL48Sc9Mqaq3NjI3
guZ2ypw70vJC9krUgdl8fN11fL1NkD9cMRuCoLUKeLlYqvRUVqKgNL4Aim8NsXlFwFNdHary
+P1483OwylMtB2oIosgPgZDPE0AR/b0hX6AG5g1UyTueA57KQKDSU1WF4xviqA8oWqx8J2QS
CjDnqyrl8yiGYk1lwOcLhfzVPr+nhga9noxGCQhIEaGykbqqKlgNZcO7qmHKL39jQCN1MFgd
RDWUw/LAlK/GX+WplONcYOkCKEw3qbkv5GXO09ogmVGotEC1L4W4FIzCEVHLBogb62t8+8El
UPsXcQscMQvgvlEfcKOGYUkBuDNREfnXBaGWDZwIu+FTIFjxweNUmJ5K3kejbmomeb+MuqMz
oGuqg7JsIrP1P4Kcr4P5b4T5byb33AHL/AX5usyjhM8z8NxLsJzXYN63II8P4PEFTP+T3IPc
+reED3LfJsEN+kOQXy6o7wymC1YwR1C/iDofgv8zIbiPCiXKuc2CCHk+LMigzs7U1QHUr/Q4
CcCk32Y+Eaj7y09h8vpIupgAIitxzVMJIO9P3mPYCMA9g1zHX+Eh4BYdm8jfIVhjMigaCuS9
5lYCam8kZSJQezNJj8TalGVEQPYXRPZRWLOyjGOwduU8CLy+RORB4PU1Uj6q01ukLmVkg56D
gNcvSB4EXv9J+CKQ+i1dyYGeO/IVIaSP/gTcIzBaTtJ+bB25HAT+5pDnMoStJMuGwOWZBJQj
XUYFeUAxGVtN1gkFlN9PAShfzwpQJr2PPn4Q5cuCilza7e26ed5gEOVqBlF2MIiyLQWiBAyi
bGcQZYJBlFIKRNnBIMq2FIiyVgdRojJXD1YD3YATGER5gqq3WgZRHipkEOVwBlEOb9MNpJMY
oZYvjezQlR+4w0rwnNUMouxgEGVbFogyMVaVJzwuM6JsGqDqzTtQRZRNWSDK9rM5otRDlOgz
dpfo4Bkf7MxDGmTg89UEPQGf3McHYecf7IoMIAapRCDCj2PmVEAsUuOr9lR7qxUAgMLyYGAQ
qIZYw8ecrwzhXAEUlTZYVQXRDYRBvpDHG8gKzgQh1grlgmMCHq/XR8AM/IOFQNEiew5sgr5g
TWUoVFOdNbDx7gdXQzNcyU1x5E0hd5f6IPMSgV2blQ+Q+TIGmValh5oHvdVKKEsrAZnXQM7X
wuu7YP695J7bYZk/JyDzEcLnaXjtWcjnRZh3P+TxZ3h8BNOfk3u+gn+/poslIXh0QZA5DALM
agZkzoMgcxEDMpfBfGshyGxkQOZ2DDL3CTLI6i2QaSUgcx4DMlcyILOVAZnXMCDzWgZk7mJA
5l4GZN7OgMyfMyDzEQZkPk3yn0RWHFCQ+SIDMvczIPPPDMj8iAGZn5NyxmOLqIDza1LmBGYx
DgKfLgZ8DmPAZzUDPucx4HMRAz6XMeBzLQM+GxnwuV0DPusFtR9lwefXacBnDTnkhf+zGuJr
Ig1Smdy6xsJz94o0l3bjxKv4l7xW5Wu8H0Ve74PRi71dWXtSIz6o5GkV5Dz4E8322jmAU68T
tVFbiYpCvQUqCn0JprtTJg75WNqRFhmilt5kUVHoIYuKQh+0pvh46anMx0s186wKEh7ZBhHj
Ic2q3ZrjAhVaEE4W8Bb3NC+Xs3izDztYb8C/KIq3ajYmL0HI4naII0J+qcw33ucPjk0LJIyY
kPL5EdoJwju9gUq/D331dD8oRQ6XqyLk1fhxfXgkkBeWKjx6jzQa+SsrI+B/o2FnbgWzYPdd
B9MJJT7ZkaEfQVlugF3zbcpWaJV+CtSVwf8BXcBTsM6vEhj2Gaw7nbP7Fh6P4rmmEmbPzAig
BtYYzbzMthJXMotAGAuZHxtNriUILDqZzI9ROHEDAyduI+kKLKU6N/UfQIUHTwEVHrxK0tVA
jo1gIs6VzncFmPmuIJnvsmTY2ReEHfyYjFsPsg0h1Be1o/cc5NqOaP2zj5DJ1/YfvxEyFwlq
hMzk3X7snT0JIbRUSBchc5nOVXmgsIgIO4S0sSAZKBwQukabXJTDnjO9cJNeJdzkVYfGZAw3
OYgMG3XKT95/tSjDhrWlmol4WsU3ha6xJNiyct+wtl/Zgq1536UV06Ij5rIUYh7MSsyc9q/t
V4Iaa+dMtIJaQXbR6WqM61SyqC6PS8c7FR6XbrmgxqXr2qkYEZduRdpNbGem3Ka2XOPKaogr
e0voGuNtuYEbmXPoNJZn6DRWpKjC2zruqWsVDOs0lmfoNM5MIeafsxLTwE5jeQ6dBo0JFYIi
oDFBNgFG6JOdRb2Ov96BBhjZRI4l0AJbLPw4Wg/aO2yxZN87IL89E57cA5uT3jlKNBj+SkG+
jgKMJMd/4gFG9K7a014tSHvVkfaqM+1VV9qrhWmvFqW9Wpz2qjvt1ZK0V/ulvdo/Ja74llxB
eyjQc0pDppiYtC1F2sKkXaBruBX2/DdoskjMHPiFTYug+/nZNJWZ9lgoTdu93Gev1AQqQe/4
UoV5Wdmlz3ZSdIN6zdyju6xk+mmHDqCoyyAcjS1SSoRLjqJiIb15j8RSQ0oKaScyJ0KG44Fe
RHSjAqjoVbKvP4OZjtQBVA6T434+vuvTAVRSRZfMJYDK2ULy21kZXZxNwutQ6kkAldUpR5cs
7xKyLgJ/IEcnCArNO4wcShAUeVKQBl7fiTO1KcE2woIabMMrqgEnOkQ14MRqkxr0QjKrQS9W
F6jBNnaKarCNsEkNttFmU4NthO1qIA30nUH6Evx1sxpsw+tkApk4Vb5tLobvEDXYRluhGmxj
tk0NtgHcarCNDXY12MbOfmqwDam/Gmzjpf5q3ROlQDfARsKhBtgAA1GAjYTG3Q87Ii/Dz4Mi
bITHgsao1BJrjUpr4xuboq2x1li8ke+v7v7+6gzxDLjaj4DaVTB1NvNWfyNxfupb/ValNZbC
/4rBaNjde2CnEIAOcxp0jnNhx7EIDAQbIMS/AAKAy+B19MXJW2D5D8H0UzD9J5jvZZjvALz/
IzTxJBSCQmEYGCsUgErBCSbBYzbZql4ruKEjR9vHkWtiA3XTYWopGaiI5F0xjbnrIZ2VmbzH
pVFjp5HBGIKXc0lHh45F5L0zumcDGaKgfBcw0ySXAXUr+XUMuLmFvEdGg62HyPUi8q7ZReT7
EynPjTtEmSfqfA6Q6/3IAkE6AQnIVm9Uv0Ky1RttJR9LtnojWSvJYj50zySSRnLMJlu9hwA5
2qKbLIJcLSRvWV4tUNyd3BG+q7PIr2tHyGD15M7wSO7/sGexo7i4mzuK0Qqy8Gh1BRnop8rT
zuz/WJ1i/wdwqPsY2jX7P/R4tVegDwIfHZ0hepSfBNnsf/R7vNWVIY+3phKvJK/xhOQlSgH8
7fEqupMwEAoEYV5fEH9Rt6LaE/L68XZInJesRq/Gd8LzfrJenZyvxLn8vlCV1xP01wSqgj5v
wFflqQmmWO3tC/n340gQT/XpOiRPm7Ou+kmg/Ziw6qqzW39uZzY5FutucjTB0q1gN8x/C7mn
DZZ5vzI/BcBjSR8UZte/i8yacBOzJtzMrAm3MGvCrcyacBuzJtzOrAl3AnXjISqbbjwsBurG
QzdQNx72I0uHTMorG/VDuLuB+iHcW4D6Idw2IvNg4hecxJU+BjJ/UPhU8smKNPMLuaySOlZU
1h0Hmt0qKT54P75XSa1iVkkJeVklFUm5DmqVQNfzyVjqVAKE3tNZB7Uq86Rs+q/trvnbWRmX
P9GdOGqxyTOmqzJM5EY04JBW6K86b1BXdVlOlMNErvqloK5vhVcJuX/o8jSD3G4W9Tx+1xHR
N8Xc7R6764g26awj2qTjdtcw64iEvKwjWptyLneNxkudRrzU+zorhdb0/F1YZre6JoNbXZtC
4A903E1XgQ1yq2uEXD7A1i8hEvYDSWldvhicYtWNPc2qmzXH2aqb/ngrwiOmm+znFEfdtH1s
AZXwABhGF5E+v15pXeglQDVpweh3HVToZjvb/lLPIZRiEE4xgYinjP6An5Eh5PFzkXmGAgaw
0/QgJj2QSQ9g0qVMuj+TtjOt3MakrUzawqTNTNrEpEUmLTDpNmAX5Rq5ybCIcv6usyudkOH6
4AzXB2W4PjDD9QEZrpdmuN4/w3W7xqdqyZbhujXDdUuG6+YM100ZrosZrgsZrl8PZjCrUTLt
LE13DFBKKibD40Kg7mJ3EDvYSXukw28z8assVh/ERDotaycT1u3Jv93Kbxd4xCnLJxA5RbWE
xC+jh3+H/s5fEQmTfpjcWa/8doEXbHIrF7A0ZijZoKRoq2Q9bjjpZ/sa5rdcggmXYIU1tIN7
8E54EXT9yh9LbC4hi1zp6IGES+PX7sMrNMw6w7hU9LOsOGVXriOnclHuB8LJdRCy5iXkxCv7
cp05levUqYOYNS8xJ17Zl+vKqVyXpg7CMfAsCcfAsyQcA8+SeAw8S+Ix8CyJffZZOilxAXNO
RQMLmgT3383rpyCmjzh3K7WW9e8FDWrZ4eR7y9pFcq1L/6ugV6Cgx/OVkd3lGMFrCUlyBSnv
SvJ3B/l7EpFeSIsrHnGeqSO9MosQ7qpv46RHkmSSXuzT0tOpShUFflO56ranrnlsiozi0j05
MzTSj2kXNHK7eiA9kiST9Oa0un/BlpvuVcTcO7q39GnprUCL/j8Zvth04X8/nObJoTQn5XMP
ei49liST9DZDdd/brdbeR6UfnKAeYST5Owr7CAeDLUbj18SOLpjjRHVUXqxekRIj8PX/EW32
dW5PyediuX2a21Eiz4ydA285BN5U5q7oDIBclhuQb4R3ykvAtiTNH2vpMlIL/b6cctS7UwrL
UhaAoeYW+7XFXxZPMaO8LxafYt5uv7T4g2ILtFBXKcsSO5m2LeKDrije3Llbb0Yg/NGmz9H4
Hszdf2bYAT2MuWuDYgCIA3PcAv+rh4UewvUSmAniAp3ajFXKvBU8QIyhaEJUZ9TpbLAALNkA
WkHpRMxpgA9bVHEGOFvAPLwKQAp7FfF9OLUb/LtHhgdpQF3PDC+QKZisDN+2b+yHyPDtrzxS
Bw0vkFr+/bFtSYZHv9Ehv3gz1vB0Ck01vJC74U1ZjBuMMjwQemJ4trrGGl4kM2fZtfg/XIsN
v/rdW86GhhdJLTs1Lb6TnHPgmuTb8GLuhjdnMdg61g1vIubIyvDS5+F38VTuy+3I8CZq+NUa
w6+Wzzmw98y34U25Gz5V72DKg+GFo9Twsh6ydfXzl3+E+/j1V6yGhjdTw3dqDN8pn5MX8+Xb
8ObcDW9Nkct8HLV4C9ZDloYHe3/zkfLyxgEctJZUrk4C7uS/nfLKzXwb3pG74W1ZzEMaZfhO
cHQa3or1kKXhE6+VfooML13051XQ8FZSy6mH/kP5i4Qkf7Hh7Xk3vDV3w9tT5LIeR67ehvWQ
reHJ69o2z+PI8DallmqTl4XsVAxfkHfD23I3fEGKXLY8GP6fR7DFC2kMjx7+/gQbZ3b1/3w+
hufRbtu7PLxDY0j9cbwjyfAimGrvnuEFBnWzq7qyGsyxk8HmLtM4+rTbIMOLQk/H8amq2DPD
F+DJpSwNL+0qW4AM3/6PC85iDK8dx7M6chpseMRL7KnhnX3G8Gx1jTU8qseArFv8vyzTcIu/
9rWVjOE707R4l8GG72RGXd02vKvPGL4zzXRTzwwvf5w5S8N3dE6uRoZvmzF8FWv41akNX2i0
4Vero65uG76w7xh+derppp4ZXl7rmqXhV7fvDmJXP2pokuE7Uxu+yGjDd6rzL902fFHfMXxn
6ummnhkePfyDszV8+NniecjwHaYXWMODNIYvNhrcdaqjrm4bvrjvgLvO1NNNPTM8evhPyNbw
7XuX9UOGT7w+oY4xPB3H6xnebbDhES9bTw3v7jOGZ6trrOGRYodk3ce/uU9Chg+v+OqspOFc
Z68ZHvGy99TwJX1oONeZcrqJGl4ET1pX2ta5ltvftiZs01zV9n9Y99jGuYbBG71CV8OP6gJu
mXUECudSUgNEE/D9Ozrl2u2Auc7DUlWT6+WJfsr7/QHQP9AyxuOdMbp7oypIrBq6ZKMI0IX6
HiIe2vJjBefCf8vDPVEhKhOpI50K7WCBaaobLbxoMUXdaOHFXHPULS+80Gs72sUdAvk1jkgy
qss2o54typClSV8DtHTkbdOXxWjpyJOmF4vRQg70V+xGDUwG14BKk/4xDpcsd3r72QvrS7Y5
Xf3ec20r2eX8qmQfFKTS1NPH+BoHfYyfBPJjjIKD6D3GJvwY25IeY+R7V/iWxFobohV4bxV9
RSgQseT9IYhJdx9fc5rHVy45tepc4CnT9+3zLFMK3jFttZdZhhYcMF9vd1tMBSiGUPdVN4EY
1au4WtUnyMoyY2UJ8peIiLJQPm8FbtHqYj4XbtmlxG/LqkFR9eaCRlRYj1o4KgFVN5OK/mw/
aHkOqshU8LjlHqiioQVtlh8ZoiKBqEjUUZEFa8GcpCKUoypaUaOvJTd5cWychgCQa5tJQ7GC
g5bFjndMP4IamuA4YL4H3jPIYYSGRKIhk46GrCk05ItWBHtTQ/dkoaEvoYbeghoa5Hjc8gTU
0ARHm+VOQzRkIhoy62jIlvoZ6lUNodpm0tBFjoOW9c53THdCDU13HjA/Ae8pdxqhITPRkEVH
Q/bUz1CgNzX0RBYasjkPWr6AGip3Pm55HmpourPN8oghGrIQDVl1NFSQ+hnqVQ2h2mbS0PVQ
Qxe63jE9AjW0zHXA/Dy8Z4rLCA1ZiYZsOhpypH6G/L2poeez0NBQ10GLpfAd0xTX45a/QA0t
c7VZnjNEQzaiIbuOhpypn6Fe1RCqbXos+YrtgPug85mSw7bv3I8720rc9oElbc4dJcYOiR4g
unogBZaUwVE/tJZc0Rc6Py++XvMdHe14yJXX8RDSRXr9jRIlRz9TuGimOMPxmTisaJW40vGq
aC4yQn+Xmaj+RpMh5YQUQ0qRDikvSx5SLoo2RFpjm6NSZC38E2vdKpWdNDYdMkcs86FIuWQ9
RQ4OJ3CEkB3CJXi+Ydy0hsjacyUUZvf8DbHWKLhVeZYuBZI1/Sv7bLZT0k0A5O8xc3DixInT
8U6fJOgkzKcgbFJnvquTX7lx4sQpC/oUuM3JoVB4K+LE6Xj3CrRvFXnfyolTD1uRiWlFx9rM
BD/4kc9DbUVm3hdx4tTDvsjCWxEnTj1sRVbeijhx6mErsvFWxIlTt+iTcCL8A2X1hPpRlp8o
n1GRZ/Tvxos70Dwes1EDL0gqSLpqB8pKd3wV/e5HPvDihnnRyflTy9mPZaX5tAsKNkkWLtSS
5BFq5FsERRmdvS9Q8qddSrp82mUsXi+2OQ+fdkGfuQ0CtHe5Eo+dlwny51rQR0+WMumFgrrq
plZgP6Wyg5SETMverfepjaUZrrNc9K7XCpk+5VEKkjf6msgxQLkSB/IqePSV+gaQ/KmNk9vl
v/RTGzREslv5TT+1cT7W8E5wPfgx86mNxDAB5Uzc8F5dOKmEhPrpDfqpjS24hBvALnBjNz+1
sRWXsBvcBPbk/BEN/qkN/qmNXHjxT21k/yzxT23wT20Y9SzxT20c+U9t0JDcKho4tVS45pHp
kSw+tXFoSvK9Y9J8aoOiG6Cgm8yf2ji1NFPg+OvT4grjPlaRu/TZhL3/cZ+W/gagRYGZP5hA
n5xqjfRdP7XRA+mxJJmk35VW98Z9rCI/ur+xT0uvCamQt09t5Cx9Vp/auMlQ3fd2q93TR6WX
P7WBNtDQ8Af8UxsopospTUwXZLlaIXVs1uQZgYNvffM7Or4/Rj+14daBfHpwNruYLr/97lLr
kfvURjrDb8STWlkank7sSHfOZT+1ke6LC33uUxtGG36o9cgF5U1n+EY8s5k6ihM2vEQD9jku
cCKP3vG/ndkG5TXnIShvLWHa7ShO6WL1U8MbE8XpStBh6WmLr01Rx54ZPo4nqLM0fNuqecOQ
4RMfJxk+XWxWSx5isy7sqeEtvWj4v1h6Gpt1YQbDi6DWttL2J+dye6stYbvXWW2/xrbHdq2z
t8N3bcbutzgp7lFx1zdfvR2469q0G9WNDdy1s88H7rrhOA7ctbUvBu6aaL6qcJe1pWiV+YHC
JuuCoqWW/ypcbg0WGRHJo4EoDHU92kgeF2BlWZIieSC/WoHaeu+F8pCrm0lF/Yv+ZP03VFGw
6F7rG1BFC4qutf7eEBVtJCpaqKOiC7EGrEkqQqKWS72tI1Tf9C1wnKvVMa24yTnftccxonie
c53rQYe1uBr7TiO6EFkjl+D6FiaFM0Ehg+fGpEmS5PUE/dIjZ+h1EGbcE3pIKEvBgM4BJVAV
06vlPavL9XaBvdBu87qeLHjPJdlmu+4q2OcyVi2XYrW4kqKUuKhavJ4qWSvJj0uRwfqAtcZ1
S6+PR20H3N84nyk5YPvO/aqzreTvtoElT/V6VJzzsR76Jznq/shfxddLXcLi6LUyY3EGALIa
0qtujzDDMcA0rOi3wgbHF+LhwleEhOMNsaOwdwPibMHhKaWkRw299jnLV+mfUzf79KlLKE4r
LDtJao5ujMQa4Y+xFXgpjCllbByBLEqUX5OqX7fiMXN4zBxOnDhx6oPEY+Zw4mQc8Zg5nDhx
0noFHjOHEyejWhGPmcMPfvCYOZw4Hem+iMfM4cSpp62Ix8zhxKmnrYjHzOHEqXuUHDNnN15m
MQjchHfSoog164G8dvpz2Nb2wIvFAlqSohJqe2j9ZKVUH2mNSE3xWGNrixRpjkrxTa0tsfqo
1LohKkW2xFqkhtjGWGtLOmEyLdLeg9e6oJU0AhjLbPAYD3/lIIK6HG8DOA0vXkE7UW/AC1Ny
oT3hJxLo7xPhjwDd/42+P4aWsewO68UfkkmNMKRH6a/S+EMloAAvscsy+BAKQoPGwe6jIfgQ
WncqgqMg+FC/LsGHTsDryrblIfhQCB6nAhQSaAg+ExFky6BHoy4pyNBsoIYRYHPpBQGqyxgk
iF31jWQdoJw5Dx5NIDkoEP2sOw0CJJG/duU3DQp0ES5tL7gZ3MIEBWoe8DnaNNhx08dnhuVT
NBjAKuU3DQp0MS7hVnAb1G/3ggJtxyXcAdrAnTwoEA8KhIkHBTryzxIPCsSDAhn1LPGgQEc+
KNBeoEUDa/cJuzx/XJlDUCBJQRApg0ToUKYgEUiSTCEubk6LKwwLq9MN6bMJ0HFLn5b+VqBF
gW/bZ8eC4q+NDQrUDemRJJmkvy2t7g0Lq5Mn3d/ep6W/A2jRf16CAuUufVZBgdoM1X1vt9o7
+6j0clAgdh80DwqEIkUIaSJFNOH5h9SxYZJmBJLG9/buBQXqZqQIFhrlNShQCUkXZoCz2UWK
uKDzlSMYFCid4c/D00upQ4QkG/6+eyXUsDs6s44NY8pDbJi6noYIMaXJUZJh9jnXECEP9tjw
dRlDhLxvW2mrdi63O+wJm9tZbR9l32M77OjtECHb6EbndnVG3qWZnO7t+CCH0wZYMDY+yN4+
Hx/k1uM4Psj2vhcfRATjrAedYwped823QvYFD7vWWQe7PrTfanAEg0S6CAY1nlBlr0QwkOuW
Xh877AfcZc5nSu63f+c2O9tKnrEPLPnE0dsRDC7CenAkPUrIkDiCAfKGdVo36MqrG0Q6SK+3
a4QZjgLTsKIHhQ2Ov4qHC58VEo7nDQ9fMJB0IKNSdCAX8/AFMvHwBTx8ASdOnDilJh6+gBMn
44iHL+DEiZPWK/DwBZw4GdWKePgCfvCDhy/gxOlI90U8fAEnTj1tRTx8ASdOPW1FPHwBJ07d
I73wBSeQ8AVozzsKX4CWXGQKX+A3InxBpgWk6cMX+I+P8AX+hHxNXgQ8L7IV1lLypQhdEAbq
V4OPitAFaEWuQIToZYECGG7JmwoewY8ANQld0R4kK/FkoeRr8pYINrcxWyKcYLO4W3jBfbrr
ZvFJ4efuE12/Fv+f8GN3QdYrENW1dfLasNaiPY4J5MGRH+W3Vf6sFXqwTotKqXcnWqe1XVlZ
nmHFFl+nxddpceLEiVMadMrXaXHiZOCcCV+nxYkTp2SvwNdpceJkVCvi67T4wQ++TosTpyPd
F/F1Wpw49bQV8XVanDj1tBXxdVqcOHWP0DotdUWRP1yjrAJCK0tqm+PnRNe2SrHGdXHdtUB0
MUXnUbO64MiuBSonK8nkX+piq/LwRhxfyg5opCNI4ZLlF/tfEBrxaprTtzRFm2Mbo42t0oxI
axTE8Uofn7dialNzha8KNOI1REyuOTNgHvy6pREv4Zkfb42uicfPTbpgV42onixMKijarF4p
kLO3xtfGG9Sz+A/59UMwBihveVDE3ynP79s3WU8V6lNVEzYlwkBdldNdEsL/HwAA//8DAIgC
Cqk=</Template></GraphPadPrismFile>
	<xsl:template match="ps:Info">
		<a><xsl:attribute name="name"><xsl:value-of select="@ID"/></xsl:attribute></a>
		<table border="0">
			<tr><td><xsl:apply-templates select="ps:Title"/> </td><td width="20"></td><td><b>Notes</b></td></tr>
			<tr><td valign="top">
					<table BORDER="1" CELLSPACING="0">
						<tr><th>Constant</th><th>Name</th></tr>
						<xsl:for-each select="ps:Constant">
							<tr>
								<td><xsl:apply-templates select="ps:Name"/> </td>
								<td><xsl:apply-templates select="ps:Value"/> </td>
							</tr>
						</xsl:for-each>
					</table>
				</td>
				<td width="20">
				</td>
				<td valign="top">
					<xsl:apply-templates select="ps:Notes"/>
				</td></tr>
		</table>
	</xsl:template>
	<xsl:template match="ps:GraphPadPrismFile">
		<HTML>
			<BODY>
				<xsl:variable name="Chars" select="'ABCDEFGHIJKLMNOPQRSTUVWXYZ'"/>
				<font color="#999999">
					<p align="center">This file can be opened by <a href="http://www.graphpad.com">GraphPad</a> Prism (version 
	<xsl:value-of select="@PrismXMLVersion"/> or later). </p></font><hr/>
         This file contains <xsl:value-of select="count(ps:Table|ps:HugeTable)"/> data tables and 
	<xsl:value-of select="count(ps:Info)+count(ps:Table|ps:HugeTable/ps:Info)"/> info tables:

	<dir>
					<xsl:for-each select="ps:Info">
						<li>
							<a>
								<xsl:attribute name="href">#<xsl:value-of select="@ID"/></xsl:attribute>
								<xsl:apply-templates select="ps:Title"/>
							</a>
						</li>
					</xsl:for-each>
					<xsl:for-each select="ps:Table|ps:HugeTable">
						<li>
							<a>
								<xsl:attribute name="href">#<xsl:value-of select="@ID"/></xsl:attribute>
								<xsl:apply-templates select="ps:Title"/>
							</a>
							<dir>
								<xsl:for-each select="ps:Info">
									<li>
										<a>
											<xsl:attribute name="href">#<xsl:value-of select="@ID"/></xsl:attribute>
											<xsl:apply-templates select="ps:Title"/>
										</a>
									</li>
								</xsl:for-each>
							</dir>
						</li>
					</xsl:for-each>
				</dir>
				<hr/>
				<xsl:apply-templates select="ps:Info"/>
				<br/>
				<hr/>
				<br/>
				<xsl:for-each select="ps:Table|ps:HugeTable">
					<xsl:apply-templates select="ps:Title"/>
					<a><xsl:attribute name="name"><xsl:value-of select="@ID"/></xsl:attribute></a>
					<xsl:variable name="width" select="100 div count (*/ps:Subcolumn)"/>
					<xsl:variable name="xFormat" select="./@XFormat"/>
					<xsl:variable name="yFormat" select="./@YFormat"/>
					<xsl:variable name="nRepl" select="./@replicates"/>
					<xsl:variable name="isXSubcol" select="boolean($xFormat='error' or count(ps:XColumn/ps:Subcolumn/ps:Title)&gt;0)"/>
					<xsl:variable name="isYSubcol" select="boolean(($yFormat='replicates'and ./@Replicates&gt;1) or 
						 ($yFormat!='text'and $yFormat!='replicates') or 
						count(ps:YColumn/ps:Subcolumn/ps:Title)&gt;0)"/>
					<TABLE BORDER="1" CELLSPACING="0">
						<TR>
							<xsl:for-each select="ps:RowTitlesColumn">
								<TD align="center">
									<xsl:attribute name="rowspan">
										<xsl:if test="$isXSubcol or $isYSubcol">2</xsl:if>
									</xsl:attribute><BR/>
								</TD>
							</xsl:for-each>
							<xsl:for-each select="ps:XColumn">
								<TD align="center">
									<xsl:attribute name="rowspan">
										<xsl:if test="$isYSubcol and not($isXSubcol)">2</xsl:if>
									</xsl:attribute>
									<xsl:attribute name="colspan"><xsl:value-of select="./@Subcolumns"/></xsl:attribute>
					 
					<xsl:apply-templates select="ps:Title"/>
									<xsl:if test="count(ps:Title)=0 or ps:Title=''">X-Title</xsl:if>				
					 
				</TD>
							</xsl:for-each>
							<xsl:for-each select="ps:YColumn">
								<xsl:variable name="DefColName2" select="(position()-1) mod 26"/>
								<xsl:variable name="DefColName1" select="(position()-1-$DefColName2) div 26"/>
								<TD align="center">
									<xsl:attribute name="colspan"><xsl:value-of select="./@Subcolumns"/></xsl:attribute>
									<xsl:attribute name="rowspan">
										<xsl:if test="$isXSubcol and not($isYSubcol)">2</xsl:if>
									</xsl:attribute>
					 
					<xsl:apply-templates select="ps:Title"/>
									<xsl:if test="count(ps:Title)=0 or ps:Title=''">
										<xsl:value-of select="'Data Set-'"/>
										<xsl:if test="$DefColName1 &gt; 0">
											<xsl:value-of select="substring($Chars,$DefColName1,1)"/>
										</xsl:if>
										<xsl:value-of select="substring($Chars,$DefColName2+1,1)"/>
									</xsl:if>
					 				
	   			</TD>
							</xsl:for-each>
						</TR>
						<xsl:if test="$isXSubcol or $isYSubcol">
							<TR>
								<xsl:if test="$isXSubcol">
									<xsl:for-each select="ps:XColumn">
										<xsl:for-each select="ps:Subcolumn">
											<TD align="center"> 
					 
					<xsl:apply-templates select="ps:Title"/>
												<xsl:if test="count(ps:Title)=0 or ps:Title=''">
													<xsl:choose>
														<xsl:when test="position()=1"><B>X</B></xsl:when>
														<xsl:when test="position()=2"><B>Err.Bar</B></xsl:when>
													</xsl:choose>
												</xsl:if>				
					 
				</TD>
										</xsl:for-each>
									</xsl:for-each>
								</xsl:if>
								<xsl:if test="$isYSubcol">
									<xsl:for-each select="ps:YColumn">
										<xsl:variable name="DefColName2" select="(position()-1) mod 26"/>
										<xsl:variable name="DefColName1" select="(position()-1-$DefColName2) div 26"/>
										<xsl:for-each select="ps:Subcolumn">
											<TD align="center">
					 
					<xsl:apply-templates select="ps:Title"/>
												<xsl:if test="count(ps:Title)=0 or ps:Title=''">
													<xsl:if test="$yFormat='replicates' or $yFormat='text'">
														<B>
															<xsl:if test="$DefColName1 &gt; 0">
																<xsl:value-of select="substring($Chars,$DefColName1,1)"/>
															</xsl:if>
															<xsl:value-of select="substring($Chars,$DefColName2+1,1)"/>:Y<xsl:value-of select="position()"/>
														</B>
													</xsl:if>
													<xsl:if test="$yFormat!='replicates' and $yFormat!='text'">
														<xsl:if test="not($yFormat='replicates' or $yFormat='text')">
															<xsl:if test="position()=1"><B>Mean</B></xsl:if>
															<xsl:if test="position()!=1">
																<xsl:choose>
																	<xsl:when test="$yFormat='SD'">
																		<B>SD</B>
																	</xsl:when>
																	<xsl:when test="$yFormat='SE'">
																		<B>SEM</B>
																	</xsl:when>
																	<xsl:when test="$yFormat='CV'">
																		<B>%CV</B>
																	</xsl:when>
																	<xsl:when test="$yFormat='SDN'">
																		<xsl:if test="position()=2"><B>SD</B></xsl:if>
																		<xsl:if test="position()=3"><B>N</B></xsl:if>
																	</xsl:when>
																	<xsl:when test="$yFormat='SEN'">
																		<xsl:if test="position()=2"><B>SEM</B></xsl:if>
																		<xsl:if test="position()=3"><B>N</B></xsl:if>
																	</xsl:when>
																	<xsl:when test="$yFormat='CVN'">
																		<xsl:if test="position()=2"><B>%CV</B></xsl:if>
																		<xsl:if test="position()=3"><B>N</B></xsl:if>
																	</xsl:when>
																	<xsl:when test="$yFormat='low-high'">
																		<xsl:if test="position()=2"><B>+Error</B></xsl:if>
																		<xsl:if test="position()=3"><B>-Error</B></xsl:if>
																	</xsl:when>
																	<xsl:when test="$yFormat='upper-lower-limits'">
																		<xsl:if test="position()=2"><B>UpperLimit</B></xsl:if>
																		<xsl:if test="position()=3"><B>LowerLimit</B></xsl:if>
																	</xsl:when>
																</xsl:choose>
															</xsl:if>
														</xsl:if>
													</xsl:if>
												</xsl:if>
					 				
	   			</TD>
										</xsl:for-each>
									</xsl:for-each>
								</xsl:if>
							</TR>
						</xsl:if>
						<TR>
							<xsl:for-each select="ps:RowTitlesColumn/ps:Subcolumn">
								<td valign="top" nowrap="1">
									<xsl:attribute name="width"><xsl:value-of select="$width"/>%</xsl:attribute>
									<xsl:apply-templates select="ps:d"/>
									<xsl:if test="count(ps:d)=0"><br/></xsl:if>
								</td>
							</xsl:for-each>
							<xsl:for-each select="ps:XColumn/ps:Subcolumn">
								<td valign="top" nowrap="1">
									<xsl:attribute name="width"><xsl:value-of select="$width"/>%</xsl:attribute>
									<xsl:apply-templates select="ps:d"/>
									<xsl:if test="count(ps:d)=0"><br/></xsl:if>
								</td>
							</xsl:for-each>
							<xsl:for-each select="ps:YColumn/ps:Subcolumn">
								<td valign="top" nowrap="1">
									<xsl:attribute name="width"><xsl:value-of select="$width"/>%</xsl:attribute>
									<xsl:apply-templates select="ps:d"/>
									<xsl:if test="count(ps:d)=0"><br/></xsl:if>
								</td>
							</xsl:for-each>
						</TR>
					</TABLE>
					<br/>
					<xsl:apply-templates select="ps:Info"/>
					<br/>
					<hr/>
					<br/>
				</xsl:for-each>
			</BODY>
		</HTML>
	</xsl:template>
	<!--<xsl:template match="ps:d">
	<xsl:choose>
		<xsl:when test="@Excluded and string-length(text())" >
		    <font color="#0000ee">
	      		<xsl:apply-templates select="node()"/>*		
		    </font>
		</xsl:when>
	    <xsl:otherwise>
			<xsl:apply-templates select="node()"/>
		</xsl:otherwise>
	</xsl:choose>
	<xsl:if test="position()!=last()"><br/></xsl:if>
</xsl:template>-->
	<xsl:template match="ps:d">
		<xsl:choose>
			<xsl:when test="@Excluded and string-length(text())">
				<xsl:choose>
					<xsl:when test="../../../@EVFormat='AsteriskAfterNumber'">
						<font color="#0000ee">
							<xsl:apply-templates select="node()"/>*
						</font>
					</xsl:when>
					<xsl:when test="../../../@EVFormat='Blank'">
					</xsl:when>
					<xsl:otherwise>
						<xsl:apply-templates select="node()"/>
					</xsl:otherwise>
				</xsl:choose>
			</xsl:when>
			<xsl:otherwise>
				<xsl:apply-templates select="node()"/>
			</xsl:otherwise>
		</xsl:choose>
		<xsl:if test="position()!=last()"><br/></xsl:if>
	</xsl:template>
	<xsl:template match="ps:Title">
		<b><xsl:apply-templates select="node()"/></b>
	</xsl:template>
	<xsl:template match="node()">
		<xsl:copy>
			<xsl:apply-templates select="node()"/>
		</xsl:copy>
	</xsl:template>
	<xsl:template match="ps:Font">
		<font>
			<xsl:if test="@Size">
				<xsl:attribute name="STYLE">font-size:<xsl:value-of select="@Size"/>pt</xsl:attribute>
			</xsl:if>
			<xsl:copy-of select="@*"/>
			<xsl:apply-templates select="node()"/>
		</font>
	</xsl:template>
	<xsl:template match="/">
		<HTML>
			<BODY>
				<xsl:apply-templates select="//ps:GraphPadPrismFile"/>
			</BODY>
		</HTML>
	</xsl:template>
</xsl:stylesheet>
