# Supplementary material for: Selective κ Opioid Antagonists nor-BNI, GNTI and JDTic Have Low Affinities for Non-Opioid Receptors and Transporters
Source: PLoS One. 2013 Aug 14;8(8):e70701. doi: 10.1371/journal.pone.0070701 (PMC3747596; doi:10.1371/journal.pone.0070701)
Supplement: Dataset S2 — Raw data for Figure 2B . (XML) [file pone.0070701.s002.xml]

<?xml version="1.0" encoding="UTF-8"?>
<?xml-stylesheet type="text/xsl" href="#"?>
<xsl:stylesheet xmlns:xsl="http://www.w3.org/1999/XSL/Transform" xmlns:dt="urn:schemas-microsoft-com:datatypes" xmlns:ps="http://graphpad.com/prism/Prism.htm" version="1.0">
	<!--
	XML style sheet template for formatting data and info tables from GraphPad Prism 6.0.
	Copyright 1992-2013 GraphPad Software, Inc.
-->
	<xsl:output method="html" version="4.0" omit-xml-declaration="yes"/>
	<GraphPadPrismFile xmlns="http://graphpad.com/prism/Prism.htm" PrismXMLVersion="5.00">
<Created>
<OriginalVersion CreatedByProgram="GraphPad Prism" CreatedByVersion="6.0.2.328" Login="tamunro" DateTime="2013-04-10T17:50:55+10:00"/>
<MostRecentVersion CreatedByProgram="GraphPad Prism" CreatedByVersion="6.0.2.328" Login="tamunro" DateTime="2013-04-10T17:54:02+10:00"/>
</Created>
<InfoSequence>
<Ref ID="Info0" Selected="1"/>
</InfoSequence>
<Info ID="Info0">
<Title>Project info 1</Title>
<Notes>
</Notes>
<Constant><Name>Experiment Date</Name><Value>2013-04-10</Value></Constant>
<Constant><Name>Experiment ID</Name><Value/></Constant>
<Constant><Name>Notebook ID</Name><Value/></Constant>
<Constant><Name>Project</Name><Value/></Constant>
<Constant><Name>Experimenter</Name><Value/></Constant>
<Constant><Name>Protocol</Name><Value/></Constant>
</Info>

<TableSequence>

<Ref ID="Table19" Selected="1"/>
</TableSequence>
<Table ID="Table19" XFormat="numbers" YFormat="replicates" Replicates="2" TableType="XY" EVFormat="AsteriskAfterNumber">
<Title>GNTI+NA PI</Title>
<XColumn Width="138" Decimals="2" Subcolumns="1">
<Title>Log[Noradrenaline]</Title>
<Subcolumn>
<d>-10</d>
<d>-9.52</d>
<d>-9</d>
<d>-8.52</d>
<d>-8</d>
<d>-7.52</d>
<d>-7</d>
<d>-6.52</d>
<d>-6</d>
<d>-5.52</d>
<d>-5</d>
<d>-4.52</d>
</Subcolumn>
</XColumn>
<YColumn Width="162" Decimals="6" Subcolumns="2">
<Title>0</Title>
<Subcolumn>
<d>-1.24031</d>
<d>-1.632467</d>
<d>-0.6657547</d>
<d>-0.492476</d>
<d>9.475604</d>
<d>40.86639</d>
<d>95.25764</d>
<d>100.8573</d>
<d>99.64433</d>
<d>100.6293</d>
<d>91.93799</d>
<d>104.3867</d>
</Subcolumn>
<Subcolumn>
<d>-1.331345</d>
<d>-1.171584</d>
<d>0.06390457</d>
<d>1.714773</d>
<d>18.34061</d>
<d>52.67867</d>
<d>99.61657</d>
<d>100.5645</d>
<d>100.1278</d>
<d>95.85686</d>
<d>92.3847</d>
<d>105.3467</d>
</Subcolumn>
</YColumn>
<YColumn Width="162" Decimals="6" Subcolumns="2">
<Title>3e-8</Title>
<Subcolumn>
<d>-1.28591</d>
<d>-2.973096</d>
<d>-1.477428</d>
<d>0.4651163</d>
<d>10.37848</d>
<d>38.16689</d>
<d>90.13224</d>
<d>92.97765</d>
<d>91.43639</d>
<d>90.18696</d>
<d>88.92841</d>
<d>91.72823</d>
</Subcolumn>
<Subcolumn>
<d>-1.831931</d>
<d>-1.043775</d>
<d>0.8733624</d>
<d>1.352647</d>
<d>17.33944</d>
<d>50.11183</d>
<d>97.35861</d>
<d>97.73138</d>
<d>95.51603</d>
<d>92.93855</d>
<d>84.29012</d>
<d>95.92076</d>
</Subcolumn>
</YColumn>
<YColumn Width="162" Decimals="6" Subcolumns="2">
<Title>1e-7</Title>
<Subcolumn>
<d>-2.380301</d>
<d>-3.055176</d>
<d>-1.577747</d>
<d>0.6383949</d>
<d>11.04423</d>
<d>38.06657</d>
<d>87.25034</d>
<d>90.62472</d>
<d>90.01368</d>
<d>92.36662</d>
<d>85.72732</d>
<d>95.27588</d>
</Subcolumn>
<Subcolumn>
<d>-1.25679</d>
<d>-2.002343</d>
<d>-1.736074</d>
<d>0.7775056</d>
<d>14.88976</d>
<d>46.56513</d>
<d>98.5302</d>
<d>99.81894</d>
<d>84.25817</d>
<d>98.14677</d>
<d>90.9362</d>
<d>99.27575</d>
</Subcolumn>
</YColumn>
<YColumn Width="162" Decimals="6" Subcolumns="2">
<Title>3e-7</Title>
<Subcolumn>
<d>1.532148</d>
<d>2.5171</d>
<d>2.845417</d>
<d>0.06383949</d>
<d>13.38805</d>
<d>38.65937</d>
<d>90.7524</d>
<d>94.7834</d>
<d>94.08117</d>
<d>83.84861</d>
<d>83.42909</d>
<d>84.21341</d>
</Subcolumn>
<Subcolumn>
<d>-0.8307594</d>
<d>-2.162105</d>
<d>-0.4579827</d>
<d>-0.4153797</d>
<d>12.74896</d>
<d>45.71307</d>
<d>89.4451</d>
<d>84.65225</d>
<d>88.67824</d>
<d>77.005</d>
<d>75.14112</d>
<d>88.48653</d>
</Subcolumn>
</YColumn>
<YColumn Width="162" Decimals="6" Subcolumns="2">
<Title>1e-6</Title>
<Subcolumn>
<d>1.322389</d>
<d>1.176471</d>
<d>0.2006384</d>
<d>0.5289558</d>
<d>9.648883</d>
<d>36.53443</d>
<d>92.77702</d>
<d>92.6311</d>
<d>98.60465</d>
<d>85.46284</d>
<d>87.29594</d>
<d>90.88919</d>
</Subcolumn>
<Subcolumn>
<d>-0.3195229</d>
<d>-2.257962</d>
<d>-1.224838</d>
<d>-0.3514751</d>
<d>13.67558</d>
<d>41.02673</d>
<d>94.68527</d>
<d>97.1669</d>
<d>90.53147</d>
<d>81.43572</d>
<d>77.22867</d>
<d>82.25583</d>
</Subcolumn>
</YColumn>
<YColumn Width="162" Decimals="6" Subcolumns="2">
<Title>3e-6</Title>
<Subcolumn>
<d>-0.6931145</d>
<d>-0.501596</d>
<d>-0.9575924</d>
<d>-0.255358</d>
<d>7.332421</d>
<d>32.01094</d>
<d>86.23803</d>
<d>97.41906</d>
<d>100.4834</d>
<d>90.08664</d>
<d>76.38851</d>
<d>84.34109</d>
</Subcolumn>
<Subcolumn>
<d>-0.5751411</d>
<d>-1.128981</d>
<d>-0.6283949</d>
<d>-0.1065076</d>
<d>10.06497</d>
<d>34.07178</d>
<d>96.60241</d>
<d>94.97284</d>
<d>94.38705</d>
<d>83.39546</d>
<d>75.80147</d>
<d>83.80019</d>
</Subcolumn>
</YColumn>
<YColumn Width="162" Decimals="6" Subcolumns="2">
<Title>1e-5</Title>
<Subcolumn>
<d>-1.577747</d>
<d>-2.854537</d>
<d>-1.586867</d>
<d>-1.24943</d>
<d>3.875969</d>
<d>19.18833</d>
<d>65.77291</d>
<d>83.43821</d>
<d>86.61195</d>
<d>87.28682</d>
<d>84.64204</d>
<d>90.15048</d>
</Subcolumn>
<Subcolumn>
<d>-2.449675</d>
<d>-2.364469</d>
<d>-1.192885</d>
<d>-1.704122</d>
<d>4.728938</d>
<d>21.21632</d>
<d>72.10565</d>
<d>89.15752</d>
<d>81.37182</d>
<d>88.28416</d>
<d>76.17425</d>
<d>86.18596</d>
</Subcolumn>
</YColumn>
<YColumn Width="162" Decimals="6" Subcolumns="2">
<Title>3e-5</Title>
<Subcolumn>
<d>-1.741906</d>
<d>-2.398541</d>
<d>-1.641587</d>
<d>1.112631</d>
<d>1.523028</d>
<d Excluded="1">51.50935</d>
<d>44.45964</d>
<d>78.65025</d>
<d>100.0365</d>
<d>99.94528</d>
<d>94.5554</d>
<d>99.48928</d>
</Subcolumn>
<Subcolumn>
<d>-1.917137</d>
<d>-1.597614</d>
<d>-1.501757</d>
<d>-1.491107</d>
<d>1.693471</d>
<d>10.11822</d>
<d>45.98999</d>
<d>82.91618</d>
<d>94.87698</d>
<d>97.73138</d>
<d>82.25583</d>
<d>96.30418</d>
</Subcolumn>
</YColumn>
</Table>

<!--Analyses, graphs and layouts as compressed binary. Don't edit this part of the file.-->

<Template dt:dt="bin.base64">eNrsnQlgFEXW+Kt7ZpLJJCEH4VCu5pIzw9wHCEy48YAYbk8CGSASZjATQvD4O7p+K6jrh7ve
+tfo6qq7IuGI16JGRcUL2VVcV11FUVd3WcETd13hq6u7azrdc5CeyNEFnanpqq736r3q6l9V
13RXTpwyZWpVhYeLFwAA1nPrOR7+rQHz+XvAILjnWw4khPk8+UQfj/ckn3y8cggAZhjLgdtS
uFnokV3pPrQdhgEdyTGb+L0rMIIRjGAEIxjBCMd6yDFMYAQjGMEIRjCCcT03ghGMYAQjGMEI
RjCCEYxgBCMYwQhGMIIRjGAEIxjBCDiYwAT4d19XAHacBECVCYAzzOkei9bUofV2O2DMQlba
mcGN8O/M06cLE71ehwOsro3EVkajdWBG2OEaLR1oBpY7wSeWrrmoEA78wxa11sDPXPDTYR4X
xANO54rmxNEiwhwoY4K0r6K+trouSYXR0sQuzPf1RCkTzw2g5RBdZ61ZsQjWUbOcISBx8aFc
TiktBy9wBPNqI0tr4BZLok9v1XJ4Wo5Jrpcwoa568XLVcj6niyS162VmyplRXV8fXa1Wzj9T
lmPBO2bXrgjHhBnh1UJVdEV1pF05A+FWqGGfnNBlWJsXYFH/D8fQgtAbgZXmRQ2QfOMSvvEJ
30wJ38z027U4FofbTeCtXHkB6ZFrawQjGMEIRjCCEX7ugC7Md0hY9iJo5EVCMoIROjPwoSAd
f+QBOM4CM6KRutqIsKS2QYguEabOmD19xIwKoXI6sIHeXOI4DP+iif4eqi66dGj10mikNtYw
TGiM2YX6MBxeRWJhobxcmFsNcX1RXViI1UVXhoWhS6Kr6oWV1fXVK8IN4frYsOPElKNBMf60
QGNy4DDa4CDkcdCTQr9aGCMNENAw7FQwFP7No7Ytg5/daFwtbAQjYapNkbt7kiPGgkUw1Qoe
oUMN1OVsZIYdLUx8E40jH26meZEPt9A48uFWGkc+bJUGZwA0AytH6oxqx0r7UbUeJF2Uo0xv
kUomcpTpmxjJQKX2m0Fi56pM35IifWuK9NYU8v8h+QlIA3NSopkORNHwLpdaC3l/PB5M84D5
paCVOedgCOF8ky9aVd1QG40wB4gHAXOZNO4kB5Sg8S4+DeGJDU/PVXUNMYUkXIueQOATDkTa
TVxV3xhW06snsJpS5paCVW5fPM6Ny1DPaEk3Y066GXPTzWhNN2Ne+4xTwCSkef84WDeFM64v
RjDCcRpuZnvNXPJ5AU373CT38qrYlXC94OFmpdcNjrl+AJAP6ERm26JQQgHke/Nttz00nuwY
1Ab/7Lm4rLRN5Xub+9/7pzKfyqCSfmB88tqnSpc7RvRpVVwXOQ1KQcfl07TnwX9y0DR3AbRy
meVK8Bpnp9O24q/n73r58svJNzHGSzGTFDNLMYsUy5FiuVLMKsXypJhNiuUrpCVqYMSMmBEz
Yp0Zi0uxK1RSO7dPLJBihVKsixQrkmLFUqxEipVKsa5SrEyKdZNi3aVYDynWU4qdJMVOlmK9
pFhvKdZHivWVYv2kmCDFhkqxAVJsoBQbJMUGS7FTpNgQlVKGSbHhUmyEFBspxcql2NT4SCA/
J0YcdQ0vBjb02YqtSUbX4tVzWvxdZiwq3wLlmGu2xpgEX/n51Nd2nK97mvn6pcjHaZOIanwN
HoSZUQ2RkQ63/xuDHmRHyvHxIlWw36eDMXDPgrETog0N0RXCCGHo7OjKcvJt2KihzhFOx/lD
h54RXTp5otdRPn/Y8Gm1dXWz0OTVsGGFtkIbqATjOjzptRn0gPWfP1qAxaAheU0UHhitFxZH
I4vDkYZ6PLIvtC0YLVTRYkcKtZHF9eHqWG1kqVAdE+aL38OxQhusgVAdqRFILUYLlXXVDeHq
VTGYR4hBocKqSG1DDB22wC5MXyKsia4SllU3Qv1WLYLCFjeEa6AWS4RqYREssK42AsVBVWK1
NWGsUwxmqo0gydRqDVHh4nB91C4U2uqIpUYTQag+krD5hTbJeKMF/CEsgdJgReF/lEQMNBIf
UheOxVCBYAvYgM4FqCesZEyIRBuE6jpY1Zo1QsOyMGuykcLSKFR58XJce6hkJLYkWr8C1a9e
qKluqLYX2lA51ZE1qGbVdbKXlkH9FoXDEcYEqetcTRKqIw1CY3XdKjyb4rA77GArPvFQKzwL
bDUDenqyzX9QyBg0GcEIRjhaQxW5JM+CbAQA6fMAvLAAeikEUlcOwGzpSpssbJI6QTZsB3Z8
HefQBZnwDi9Hu8vRfnL0OrAvjxAD1qT8R/B+OAcsNf9l9a03vrUaXszhNfuMmVNR4oj55fNP
ONfB6tPL8AnadqnzjZPYCEYwghGMcPQFxC+zVlZH0HREAr+ghNkzK9sfMWHm7Nkzz0y3/MOK
he9HGH6WYpRrZC7FhLke3AC36SAO//0aLISx34BKSJXTwFlwC4CH8OoKs0KamEsMuUy5R+cR
00Ls7B33887e4dR+KeSmM3vHMeUZs3fG7J0xe2cEIxjBCMbsnTF7Z8zeGbN3RjCCEYxgBGP2
zpi9O3Zn7+bGyS+8zHhFHgDz0iLs+WnlWoB/F8gpZt6a/GeHcGzh2Xv6tMmzhA/iMvkU7Vi9
jspgZeJGuSTMpb7mDF+fML7m4VEbO8fXC1venkd8HZ/2b8PXne9rk+HrE8bX6G5USyf14Q+c
NZ/4um30h4avO9/XFsPXJ4yvc+BRmzrJ12e+M5f6+qovDV93vq9zDV+fML62wqM2d46vQ+ue
oGzW1vN5w9ed7+s8w9cnjK9t8KgtnePrtnfPoWzW7Ftn+LrzfZ1v+PqE8XUBPGpr5/ha2G6j
bAZ29TF83fm+LjR8fcL4ugs8qrWT2OyBVtqH73nrzV6Grzvd10WGr08AX08N3Rwn5d4CbqB7
lwDydM2DJgAWw8TbYeFzFLJOBp309N9b46W4QkjoOMBLT9Yb2fFfcxTeGnoijsp6EhTTcsVH
qwrLwnUrwc9c9aMmnHjLVEPI/6OrJk+9YFLVBbGG2hUXNFKnghMmPBH6AoI8afPNFgCugufI
zaHbpAdN/Q6UMV35g3BbSbufB8AqprtCXckjNE6Xp+t3PrEKP5IgmlOIRkvidRX9ceNLP3lM
C0JENMeI5hWiz1CcPB0Wfe3OvV+/WNq3jYjmGdEmhWhm8b8+ok9/ufvmk58HtNYmRrRZIRpX
WU/RqIX9YsrCcUS0mRFtUYjGq/X0FJ3oawsjGl1qRdF5tJnpKvri3HuuPnniwfG0hedpixab
mW6iez+8/H9v2nk7Fc0lEa17M9vQ9OLa0ro/UdE8IzqH8TVHDa6r6NevjF39+4r51NeAk0Xn
KkTrbvC73dv6rTtNPK85RrRVIVp3g7v2bvrVD40/iAZnROcpRGfjvF5Y9ti59Lw2MaJtjGg+
GyfXwQt7NTyzXTyvAS+LzleI1t3Xq2vzXzS/10f0NSO6QCFad1//1Dy7zxOnWWiteUZ0oUJ0
NnzdszS2SPQ1r96lIAtMCi+tD4dj6Ke6U2CkBl27dUAFr+jrAm3RVUIMjgPqw0Av0Yu/u6a0
/5P7xY40ieiKRbFo3aqGsDBr1QpU9VlYkdiRiz756VN/07z2EtHXSUTPWmNvAnqKbrrm/399
clWpiAqM6C60mW1MxEL9RLNYuDEBC4sUoikW6id65s7NFw2rnBciolksLFaIFrsU3URf9MSf
v1/ch1w+NiZgYYlCtNyl6CR63ZqH18y8mqO1ZrGwVCFa7lL083XLlTsuGEdEs1jYVSFaxsKs
+FoNCze2w0KdRK/6z+S//eJ9goUbVbFwYzss1El0+L1FY77YcCcVzSURrXszm/zGXROu8uym
olksLGN8nYiFOolu6T/6tnvXzaW+ZrGwm0K07gb/+/DmgfkLxPOaxcLuCtG6G3xX/dZdr+T+
IBqcEd1DITob57Uw8NVz6HnNYmFPRjSfjZPry4tHnNbSfb7oa4ZSTlKI1t3XP061vLLtoz6i
rxnRJytE6+7r3z9x6JonbLm01iwW9lKIzoavh4ZGLhJ9zat3KRpYqAcqeEVfF2iLVsHCjoke
P7vR1ff3+8WONIlo3bGw7NuqHn/6zWWir5OI1h0Lbf8679bCn0pFVGBE96bNrKUzsLAlAQv7
KETrjoUvxH53d9lSggotCVjYVyFadyyMlXuGdckjl4+WBCzspxCte5dS+MzGL6e+ydFas1go
KERno0tZeNu9ZLawJQEL+ytE646Fib5Ww8KWbGHhL1d9t/6uyf8ZT1t4nrZo3a9cs+6+/w+/
H3I3Fc0lEa17M+vzzcfPrXe9Q0WzWDiA8XVWsPALa3XT5dfNpb5msXCgQrTuBm9+3XXde9PF
85rFwkEK0bobvGpl6czFJQdFgzOiBytEZ+O8bjv9uXPpec1i4SmM6Kxg4T0f/PPFh+jMcEsC
Fg5RiNbd11N+5X0xtKOP6GtG9FCFaN19/dXkt70f9LHSWrNYOEwhOitYeO+4xaKvefUuJetY
2KKKhS3ZwsL4LfUzzrxjv9iRJhGtOxaWjvMsMD91hejrJKJ1x8K1TQcnvP5qmYgKjOjhtJlt
6gws3JSAhSMUonXHwg++m1Lw2SNzQkQ0i4UjFaJ1x8KKwZ8O6T6UXD42JWBhuUK07l3K5/96
ZtjJT/G01iwW2hWis9GlNJ+SS2YLNyVg4SiFaN2xMNHXali4KVtYuM48/ercb38cT1t4nrZo
3a9cV64d+OZDp91DRXNJROvezJp3D7xrvPAhFc1ioYPxdVaw8PU3+34868XZ1NcsFjoVonU3
+L2XzOpqWSme1ywWuhSidTd4weBnuj122neiwRnRboXorAz3Pqg5m57XLBZ6GNFZwcL9PaK+
plvmir5mKMWrEK27r/fsbDx1yJ4+oq8Z0T6FaN19fdr05h3vvGWjtWax0K8QnQ1fT3v31EWi
r3n1LiXrWLhJFQs3ZQsL92/60NRUv1/sSJOI1h0L+1Q/9ueef71K9HUS0bpj4Wt/+2zE3dd2
F1GBER2gzWxzZ2Dh5gQsDCpE646FU68YxG1cSrqUzQlYOFohWncs7PvxpPPu/DfpUjYnYOEY
hWj9bzZd++lv37grl9aaxcJTFaKz0aV83iNYPY6IZrFwrEK07liY6Gs1LNycLSwMvjS2afh1
P42nLTxPW7TuV64uP9RN7PbSXVQ0l0S07s3s2j6ucd2/+pKKZrFwHOPrrGDheeX/GPTXi+ZQ
X7NYOF4hWneDr33ywveag33pec1iYUghWneDv/ZVuX9RP8ngjOgKhehsnNfF+988j57XLBZO
YERnBQudu8//21XnzRN9zVDKRIVo3X29Na/fh7c8IfbhLBZOUojW3dc3v3743L3vdqW1ZrFw
skJ0Nnzd8+m9i0Vf8+pdStaxcLMqFm7OFhZelDPj0tLofrEjTSJadyy8fsC1D19x9tWir5OI
1h0LJ2wes+6293uIqMCInkKb2ZbOwMItCVg4VSFadywsn/zri3/lJaiwJQELpylE646F7yz+
6Je3vE+6lC0JWDhdIVr3LuWUgXO2Tf2siNaaxcLTFKKz0aWEahaRkeaWBCw8XSFadyxM9LUa
Fm7JFhaOeLjiYOnZgIpWw8It2cLCUxsdLWPOfWg8beFJROvezD772NbU/xkrrTWLhWcwvs4K
Fl537lOeVYPniAZnKOVMhWjdDb7907i/x5S+9LxmsXCGQrTuBh/39aENr/zaJHYpjOiZCtHZ
OK/BPnAePa9ZLKxkRGcFC3eWL227f/I80dcMpZylEK27r/d9VPF2j5jYh7NYWKUQrbuvB8z4
/bq3/zJIPLkY0bMUorPh6wN1M5aKvubVu5SsY+EWVSzcki0sfLXpr/3Hz94vdqRJROuOhQ/s
2Lc37LhO9HUS0bpj4UXXFq+a5j9ZRAVG9GzazLZ2BhZuTcDCOQrRumNhj/JdU/5TSy4fWxOw
cK5CtO5YOHrP27edPIR0KVsTsHCeQrTuXUow/6m3r7+Ao7VmsXC+QnQ2upS1zt8tH0dEs1i4
QCFadyxM9LUaFm7NFhbOq3xh79LrvxpPW3ietmjdr1wNewqe/N3Xt1LRXBLRujez++/Y8sSP
Q3dQ0SwWns34OitY+NwlP/zp87/Mpr5msfAchWjdDR4LfLH70Nniec1i4bkK0bobfO5PNQ7L
6v+KBmdEn6cQnY3z+of7bl9Gz2sWC89nRGcFC+s+eOCP+f8Vz2sWCy9QiNbd19za7ef5vukt
+poRvVAhWndfv3TL1G53/MJMa81iYbVCdFZmC4OlUdHXvHqXknUs3KqKhVuzhYUHfnpnZ92u
/WJHmkS07lh4+/hbDj2zrU70dRLRumNhr0kf3jimySaiAiN6EW1mrZ2Bha0JWLhYIVp3LLzv
9CnXNB4mI83WBCysUYjWHQt/s7TqzOiHvdqIaBYLwwrRuncp794zs3XcxWSpW2sCFi5RiM5G
l3Ku7eNLxxHRLBYuVYjWHQsTfa2Gha3ZwsIB9orLKq84SA2uhoWt2cLCHlNnXza4+E4qmksi
Wvdm9vK0kx59c+4OKprFwmWMr7OChZ/8z00lc8eIvmaxsFYhWneD/6NnU+TfJ/Wm5zWLhRcq
ROuPhTeFr72+/3eiwRnRyxWis3ITuaxqDT2vWSysY0RnBQtrSg7ytzw/X/Q1QykrFKL1n4p/
dOTIT+8T+3AWCyMK0br7etRf7oyu/gLQWrNYGFWIzoavfUPWxEVf8+pdShax0CP6ukBbtO5Y
+OSCARcXvLJf7EiTiNYdC/MuWXJx/tP1oq+TiNYdC7et2HNSxX+6UNGmAvUHqEqi2UfW0pDe
EXzGR5gyPsLQytDK0MrQytDK0MrQytDK0MrQ6kTRKhiyxskDFvPww10q66MXhhc3CLWRJVHB
KdTBgQEaLyyGY4KG6khDDNhAb6jj5yayieE+xQPQWRG6jTGOkQf+5wMH9YmNGr+AWmQ6s51l
bEftBugDq6er+NdKnxuCzlThntyENPTsmKaEU7j9Po5uN4o7Lufx9+txTuXbR5Rt/hBML8AP
8ROD2J7QkaHL0WOIxdSbqCS0V0wtip9KZYsaoZRienMBxcXH0Rco9aQhD88JT6T9Aew3cqSk
b/BjWjn6uFbxXQf/ixUy0eJF0ROoKdfT/uvXUv5HpTWjYiiixxTRpyyLzzvLp+UOoe4y04cg
FNDH2o+mMopCpNo3pai2NWm1kUZzq+tWhY+4znlUL7U6Fyv6/jys9zqaU35zhJX2111hDlT/
qTNmTx8xo0KonE575ioo9QwzU1Kctqo0Kqk03PF2Xif2zDb6C0UTfZAz2u41tqN6G0RP9XvT
6JnFvjQH/7IlB+wC6vtYkEJnxQaxN60nZco98wD6icJYRX/evmcWW53Y95JUTiO1EEsBzAPk
Q43k94W5NC7agOTkmGeKotTR9Oj2OXnmMVNiTotqThPz5AGUOkXUr11OM/NjtORlWpj1yWKN
rKo52SUryWuUy9zF0CqTdPkbaBkiEndlunyO7rcxfk/s8ruSe0PnzIjWV9fUhyPVdbWR8HkZ
9/8bGLd3Z/p/8bokvnrFoqGklXZUvKqS5JksHdGJk3TiJJ02dkgndJQ7XB7okFpmSS1eUqul
w2o5w+V+3dXapIe19Fdrc4rWn5a1fDqpJbetLR1Wy50NtbbqYS2v7mq16tG29FRrHY21h9Iy
KBA9cW5GNAJ7SmFJLZ47kBF19Gw81If76sOxVXWaswlSSKOKxzvxaM8m7KLbwyk2Y0T/824i
sZylwayjNWYTkO/mc1zSfSJ9PqYokzDrY/QI5WyCyLCpmVWeTXicmU0QyyiUiPYJzVTUeJ/U
TEXt+I+aqah/2aaZirq2pzRTUW/3tGYqsvQzKqmky2WtmQPICzLQCsj3xelWTh5Di3nH0C2P
9JrF4BVe3I12XIkzrZ9OWAttzTj+LKI37h0cR7+9KTaHcPxttBqOPyDln28i+S9B6+xNaxNm
ptD++9FI3/w4zoOWN620rcRx5MyF+Q4cR1UrLgCSrPUFRBaqWmXhQhxHz9dwdCmW4m00jn4u
XlkkSOUcKJLLWVksl+MoIeWgZmfNa5Pyr+8q5y8uk/PvKpPltnQrlvQPdSf6o3rdmk/qhVbz
N/esxPEdqEkW7JF17lUs1betl0OKr+ztaGcrVL7QZ6Ukq7ivbCvQT7ZVSz9ZZ4cg63xAkHXe
1V+21cIBsq0ODJBttX4gU/dBIck+y0pl+1SeIufZdUpIKnP9ENkmwlDZJmvLZJvEh8s2ebCb
bJPictkmzeWyTSrtDqkuYNTCdvbBP/vsEZfK3+OonP4N+K8CGcaAEyuUgH6wt+plQpOfK1ZW
19fGohG8gK22ISagMGNVXZ2wbM3KaMOycKyW7KuoawjXR6obahvDyqRKoRHNJuL4xGhkcd2q
GHp78tDqupXLqoWxgsPu8A4jOevDS8L19eEaYUW0JlyH900Rhk6aEhkpTJpSM0xaQyisiuAb
NfXVcJxaMyEcayhHDIblEKFkjT6Ozo6uxJ908SOOyyWhIO1GS65nNdTYhcn19dH61EcHvYNR
lZbU1oQji8PC9Ag0AlQiloHcqdFoTSQci1EL4/3tVw3i3eKKPmJw9TV2pBpr7E0TRfs0sAaR
5Y8VnHZHZ1ouY1t1vnUSKzhj1YpF4Xp09MqolLEiUl235uJwzW7jJDFOEuMkSX6SyAPtx5hx
fC86AJbvDh2QrrKl8F8ZOAX0AhUQPM8EfcFy+P1y/G5CdEQP8AAoAo/CweKzEP9fhnl2gy5g
L4TRfXD7Dg4dD8P9uVwB6Mp1Af25niDIWUEF/H4m/H4OlwdquCIQ43qAa7hCcAvXG2yB+7Zx
+eAlLh/L+DNM/whuB+D3H+GxJr4AFPFdQB8+D5wCt1G8DQR5WCbcfybfE4RhfAWMr4FpV/JF
4Aa+B3iQLwStfG/wJ7jvXT4ffAq3A3wXcmOTLwZdTIWwDvfx5PmkYiil3FFKQVx8XUUvasMK
OrBBTIIe+dKXDg2WA/nNdpcD8h5HK6XpHvQO2wP0rqIN34MjdxTzKZWLN8pepp/ozuNuQF7A
iba94l06gJ6HQuKIjb6j5SF5h2k5SPdcOmhA8zddOVIG0q8/R97Khl6FF+RIfjRLXEHzI13P
pPlRvnM4Igu9Tq2GI/LR+81iHMmL7HINR/RFd0lv4cgnek3TFnosstE2jtQVvcjoJRrvjz1N
ykQ3Oz6icfQ+lgM0DxpY/kj1RG8sMfFET+STIp7oie7I9uGJLHRL5hQaR2+9GMUT+6CJoiBP
ykHvCqig5aAVLGfypK7oafphmgfd2V1B86Dnza+hZaLnkV/JEz3RA8Jv4Ikd0BO7H+SJHdAj
tFt5Ygf0TOs/0WPRQ6bf5Um90FOfP6Vx9BjmA7QuQdw6iW/RUL2LiZQpzs89ziwYYAeLfwPy
66e1B4vi7L08WpRW5pjk0Qocx0jk3wQel0YNC3kyargL5eBapDwC/7g0mmixhNTWMYBmxYQb
R/22p6B5mhiPF5I4sr3QpU3av6cL2Y9GOm25ZKSDbNlWvGeaWpnNJSQ/yhMq3SOX2bWtXX48
wsojIyw0EllmicujxXx5dDk/p63dyAWdZ20BIJXf3FvWeWEfuV6gb3M7ufPxCFfdVqPN6rYS
BLnMNkG21cL+bVJ9hQF7JFvFS2RbhQap20oYLNuqbfAeVftUdpXt09MWl2xyq03DJmczNikn
uglIT3tc9qld3SZtPULSzEOoYO10rfGRKCu0BEwzRosl4G5Y/Ts45hdeBJs0OPRUhLIOh7Mq
jJffRRIxWeMgb8DuCwpDnSNdzmGYhZ0Oh91Z7rd7nQGXHVKT2+5wu8LlDkcAykZpTrvH64EZ
XT5nwGF3+V2uoB/mERqiMN1NjvXjrzDm8Xmcdq8riL667D6fE/7xe3BxaJfb7nH78DeX02EP
Bp1eDyza67F7Aw7KRFgpqpnb7kelO9zYDA4kzeOUdIOpLnvQ54VZ/X6PI4jqQLQK2gPwOJ9P
1MrtcbnsTr9D0gMK9HiJHi6oh8/vc/r8roDd7/Szaij84HC4PLtBM3TQnYaTjmYnOdRxGZ1a
nCouB01k0VgRxIBT4OXXDnFqEoyfQ+e/xQvfUoiJdXC7CF62V8PPSyGW/JKuB/kV/P5rGL+N
3jW7G6LABtiZPQU/X6Vz4nuh5E9h+j9h3gMYORH8FSRcMDjOAnLgls/lgBIuF/TkbGAAR2QM
g/vtNO6FGD6RKwazOFL2co4HK+AxMc4MVnOk7Eshrq/lSqQu5jaY51HwX46gFMcslhNf1t6D
2u0UiiHiArnuFJEnAfldxOdQTLEB8pN7C0XhOhpHaRfRvAh/VtP9CJEupcchmb+kKFSCrUjy
lGL/kP1d8XI2Uk43bFlSRnd6b6+Y6vQUkJH3Vfp5MsVu8b26n9JyENb9k8pCmHuAxvtRHC+g
CItunFgowubQOELYfI6Ug+xUwhE90SWxJ0fqhRB2AN0/HHuOHIuw1U73l2MvEp2RjSdypC4I
VWdRxHdiz8ovlFlB5bopvpspnq6m5fuw14n+CEnXcsSuo7H3qZ8phj6hgaEfpIWhzIKN9iQ6
Icsk+pBBommT6ESDRA0SPQpJ1GN3eVnICbrhDoQSriAEgaATcYODggROg5ATdCLICUDssLvd
TncQoo8XsULQZ3fjYwN+EXL8Dgg5DheBnEDA4YKJAQZy3AGvDDmBoNfjhzI8dr/H3w5yUOlB
opnIGPag1yfqhlKRspC8HAG3Lwi1cnkI5ECygsf5HRLkeH1OKM3FQI7HEWAgx+Vx+mBJdn8i
a6mS6G+hg+42nHQ0OwldILVh1KwKoxNSwOhDnQCjEw0YNWC0U2H0SQ0Y/TBtGKXLdA0YNWDU
gFEDRjPiHA+ap1Jwjg/PmjkgNbhcATfcFZQ5x+d02n0eCAMOtwN9uP0BJyIKB+YcNPWGZ9xc
Iud4IFF4PC4CNQ6nF824sZzjTeAcv9/r89t9XghYwfacA0tHFOUJBuQZNzp9NxbLxtODfsQ5
Hi/iHL9XnAdEWvn8HpFzXG7IcM4gwzl+r4flHCcsOBiwB9OYFu0EGDWc1DEnoQukAaMGjBow
mgpG/6gBo3symRk1YNSAUQNGDRjNmHPcQXj9Zzkn4LP7MaugKSx8nzQQFCfdcJoTzYghznH7
4Ycn4HNDFnISzkHcg4jCEZRu/wadaGKOzrB5PS67x5sw6Rb0M5zj8vsg5zi9dp/b145zAkF4
LNLM65Mm3fx+v6gbSkX3g9Ht36A3GAi47EE8yxb02oNIK7/XK026+WEt6Hwd4RxYW5lzvA4I
QS5/0O72HRUzo4aTOuYktwGjBowaMJoGjG7TgNGPMpkZ9RkwmgaMrsAwulICr4UaMAqCMni1
MTAaZ2BU0IDRhRowOkkDRkMMjO5hYDTOwGiIgdH1DIwu1IDR0GC5nD2D2wwYNWBUc9LNh6am
WM6B4OPCU1sedIPV7ba76M1RzBI+l9MeIJzjcPjQBJUvGPDa/RgXgm4INoRERM5xI37xON2E
JoI+D2ITFnT8DnbWzeWGEAU5BK0pbD/r5rJ7cfEut3wLOCgqh1Pddrya0enwOKBWLsxXwaA9
iKYR/W6RvtyOAKyFy8twTtDFrEX0uIIuj9MJNfIcHTOjhpM65CR0gTy6YLQIvEZh9BMo+TOY
vg/m/YrC6PdUhnjN4CFI5sKtAIJlKQTPkyCMDqQAOhzuH8XlGDCqCaNFFEJfY2D0EwZGP2Ng
dB8Do18xMPo9A6M8A6O5DIwWMDBaysDoSQyMDmRgdDgDo6PosT83jD6lAaMfZzIzqg6joSzD
6AM/M4xiKOzarApbexgYXcjAaBsDo505M1rxM8yMYpjWgNEQA6PFDIyu14DROAOjcQZGQwyM
tmnAaAsDo4E0YBQYMIo74rtg9W/PMuf47T53AucEIMfg6TKvG92ThejiEu+y4jSX3YFQwuHB
EOQIugMeuzdIMceB1wv6AiJQQGRy2T0eP7kTa0dzeH6Hk53sor9swZjjDzqCkF0cPkhKHjXM
cfrwEkePdAfY7fXKmOOEmANJCv14xxsIwDhdjQjlIsxxinNuLigUgo18A9hrD7jdMua4nV5X
0BNwOu3eQEoWvRf65y7DR0exj9yaKHq7JoqGUqDoAxmhKMHAuyBiPAx7s22w1HTmRSvSnhcl
KOqBKDoBomgVRdELIWbWwbR6iKKNFEUvgSh6NYOitx7TKGqhKHoXg6IPMyi6jUHRo31eVERR
D4OiExgUrWJQ9EIGResYFK1nULSRQdFLGBS9mkHRWxUo+rQGiu7NZF7Ua8yLGjfpjZv0xrxo
ppgT9Nn9ifd/vXYfggkXuoHq9Lu8dqdXuv+L0pxoWSD6ZYzH7YNEEQggonBjkAn4IVogupEm
t1zugBMKoL/R9vo86OfXboYv/AHm/m8QYpArCDnD7nYE1e7/+tCdaZdHXIwI1fG6melAN5rP
QwjmDwaDUKtAgN7/xb+o8TjFxYhQHExk7kMHYHXd7G+0PU5XIIiWRXqPhnlRw0kdcxK6QBo3
6Y2b9MZN+lTzos9owOgnmcyLqsPopCzD6B8MGE0bRicfhzCKbWJnbDJK3Sa7GBidlgaMxg0Y
xR1xJzwwyO1Dj9VBnOOgv4zxQt4o96HfOzvRA3OgPD9etecfi5f1BZ1ohSHiHAgDkHOCDmdQ
WvYXtDsQIzlcZHoLluJ0Ou1uch8W/RjFE7R73DLnOO0uF+Ycv8uBOMftcQUx5wT8rvZzbkHI
JqhMr8g5TrvT4RZ1Q6kQpZxoMaLP4/IEPXafi0y6efFjjBxBJ9UqAFEJHupj9PA6HEQPfBva
6Qmg29DoV+eu5KDj3g3ugx5qNrx0VHvJrYmjd2ri6KQUOPqHTsDRybrhqAU0URy9DOLoOgZH
bzdw9DjDUQvF0SYGRy9jcHQdg6O3Sziq/f7HbhA0kQ00X7UzcVV9YzjV+3WMRqR4v04+/URW
eZFuxjtsju3369xEOVb5fh2Aj+GS7hPfr/MovTy1NfKKd0KyR9ro55G8X6eNSgo1yGXI79d5
VjMVNd7nNFNRO35eMxWd79vF1EZlKjpDXtBMzaFnh3rJyNIvqaSS8fWjtM55zHm+hJ6vZrrl
M5ZnQ5K3MvYly+cA+yZd4VkxVnZ/97HfSAYVRzDs29N34w6ku3rxpRyX+IK0R0Hytzq2KSYR
xEp+Ro8bCuRXT7avZLpvddyN3YT2OrTV41TUe1ZDvb+npV4GL3jcLV1aEp+fpFTSrKLkcxpK
fp62kmm+7lFWMvF39eko+byGkl9kYkl/ppbMUMntGkr+IxNL+jK1pC8zJV/QUPKfmVjSl6kl
M1TyRQ0l92ViSW+mlvRmpuRLGkr+KxNLejO1ZNpKqnHts5hru+vFtalqebxTUft3nYtceyPd
DHY8trlW7V3ngB53B0xQ26fk2h0Si6pxrcixHeHal0Gy90a+ApK9N/JVkOy9ka+BZO+NfB0k
e2/kTpDsvZFvgGTvjdwFtN4buUPR63anve6X9Aj2beM70ufa1H1wdzqIbn94Yo+8g+mRS1Uu
Gy9rVGC/Soe6Q39m3ZGCWV/RUO9AWurpxKw7Ulx6X9VQ8qu0ldSBWVMp+ZqGkl9nYsmOMmsq
JV/XUPKbTCzZUWZNpeRODSW/zcSSHWXWVEq+oaHkd5lYsqPMmkrJXRpKfp+JJTvKrDsyYNZn
Q6WYWXOgeDRdIVMq5dMqWOoZ5sSrtnhtTVWj451uuuIXd7WabrFeWBQuzqF2aQIuuAGcjmZ3
p0Gj10jXA7QkwkNbCPp+HjRoo5VlGu3b2GV4hpqnM8zdcPt6DjeMl2h7s9LBnRh/gYlvZ+LP
M/HnmPizTLyNibfSpoSa2Fb6ibYtTHwzE9/E5G9h4huZ+CNMvBlYeVKzYjryEyUfOtw+vJgi
/YUU6dtTpD+fIv25FOnPpkhvS5HOWlstnfWAWvqWFOmbU6RvSiG/JUX6xhTpj6RIvwHftSlO
YzEDp9h4ZuPwOSKWhF4CfT463+B2Lr0XdDbcFtDFJPPgNhduc+A2G90UQz8aoOd5Jb5fc6ok
dRBy4J6Ly0rbmO9IjvS9ALTid05Ox1r4gB8E5BIEcJEV5Qw55p4dSizh/JBcwk481X8aLiEI
RoMxCTqIYUEo4WvbIuY7KeF0QBZljQXjwP14pTdP73VpBTYXl0auZGFDvEDRrz2EX49oVrn3
oBUeTEtSeuXaMioX5d4QSqwDl7YsLiNZ6Zebn1G5+Sp14NOWxWckK/1yCzIqt0BRB+44aEvc
cdCWuOOgLfHHQVvij4O2xB+zbWlw/GK6HCaRBsaUcde1Tqwej4S25t8s1ZrY3wHq5LIVHDCo
jadp7a6/Er0CiZ5WS8O5/8HrvJUBafJLWt7V9HMt/RxMtfcn5YrW/LNVtJd4KNTe3vppjzRJ
pX3gmNY+CJQU+IF1Wq2f3zyeUFyyluNRaD+ojdNitiPQHmmSSvvRSW2/Mzcz24vad5btxxzT
2ivGA5D+9/WZZbrkpa1JWo4Ypmu2ex1aDtYklfZjdbV9Z5+1445R7XviKy4qsR/NP0BaFSmy
xUB8a8XWjjn6y6PyIjlFiPfF6c/xudYlxcNLPuNHWCcU55SQmbELi9HdjfekuSvx6kvKKkbf
pX1loCnhnpwyXEVroX4tFyWqHSmEiJZ5oJc5Zr2+6Jui8WaU942iIebLrVcW/b2Igx5qr+XQ
+Ho6A/AI9A2PN546qvHwzWozAm039f3PM+L43gYswNz+hGIAxIYlNsF/NbDQA7heHDMrnKdS
m2FSmXfiFaVFrCV4+Z6eOAXM0QXgaUynkOqYk4CPhWmQBSlwNo9ubBgackjqO3HsZlDCdcTx
IAnUdczxZ+FJyzQdH/9sRy7+vjMyHzqeo7X8+rFLExyPvqONLGbQ1/HiFJrseC5zx5uS5NLb
8YUdcjxbXX0dX4VnrtN0vDijF6/9Fjmep7X8dyiU4Hj0HW02XJNsO57P3PHmJMMnvR1vO0od
Pwvfvki3q//pdA5P5Q7cPA863kRreTie2NWj72iz4d4z2443Ze54rauDKQuOH3aUOn42voeV
puMXzijm0Wfz5t+hM94sOv6wwvGHyT4btmO2HW/O3PE5GrnMWXD8iKPU8XPwjcz0Hf81/m39
gb4LoONtYi3bgPSJCyefeNlZbtYdb8vc8blJnKq343sdpY6fi+9mpwt3Pd7OwZ/3rJsLHZ9D
a2l5ukn6RIXTT+x4a9Ydn5O5460auXKy4Pjco9Tx6GZva7qOD/kcJnx2z+XRGZ8r1fKw9EkK
Pyw5Pi/rjs/N3PF5GrlyTyC4w88wo2yc2vG3b56E5tEEj2lBaK3CkerjeFuC43lQYT0yx3PM
OP4R5pKc1mCOnQw2t5vGaX/WA+wyfRw/qMPj+Ec0juyY49Eyj2fTdTz46hd+PIE6rHIe43jl
OJ61Ub7OjkeyNnbU8fnHjOPZ6urreDQL+1y6jheEiU7k+FDZUtbxynE8a6MCnR2PZLV01PEF
x4zj2erq63i0wOv5dB3fFrthIHL8nk8fmcM4XjmOZ21UqLPjkaxNHXV84THjeLa6+joere7b
nvYZv/mr1/GNnI1L57KOP6zt+C56O/4wWTvbIcd3OXYcz1RXX8ejpZ0vpOv4+K73xiLHx3/l
ZR0vjeNVHF+kN9y1kQXUHXJ80bEDd0x19XU8Wtf7YtpUD/7bG3f1P9SyXb04jldzfLHOjkey
tnbU8cXHjOPZ6urreLSo+6V0Hb+w8dqJyPELyw7PSxjOHe40xyNZrR11fMkxNJyTq6vleB48
mntu7oX5863v5sZzp+R7rF/n3pprz+8NTe3g2jt+QDu4ZdYRSJLLaA1QGIWPX3uY1G4tzHUR
ngTz0PQRcbTWYRq+VWpjLgAjsbXkH0SV47UWnLROowvWjDy8soDO1NRADyyHf0eEOmI3VCay
QTK7WcFMU0UxWm0RM4WL0WqL083hYrLaQu2EUa7o4Oi34TiXj9qVZ274dWwlBtEmeQ3QepEP
TN8UofUiT5reKEKrN9AnfwQ1COpcA1Gb5G03VDI/31FqLawpuTS/oPSTgktLbsz/tuQ1qIjL
1NG2e51NbLtPAtJ2nwTo+WTt2+7puO3mJrRdNKu3wDm7tqEuXI6fCSTeF+SoWuRmPhJypM3X
nKT5kpK1TVcA3jVdbl1mqc07ZPqtdZJlct735j9aR1rKYa8kmI/cdMRgldRgj0hdmWysM7Cx
oI5x2Vj4d9zl+IyWV/AV4DO7mN4HXQ7QA49PBxFUUKhjvSKpairz5OX9YPkGmqc87y3LG9A8
k/O2WR7TxTxnUfNsVDHPmdgC5gTziD8i70wLodqmstBvoIUusx0yPQYttMD2vfkNeEyFTQ8L
VVELtahYaIaGhdAv2DvTQm+kYaE+th8sufmHTBW2tyx7oYUW2LZZXtXFQrOohTapWGimdhvq
VAuh2qay0APQQjdAC70KLbQi/3vzXnjMnHw9LDSbWmizioUqtduQrzMttDcNCznzf7D0Kjhk
mpP/luUgtNCK/G2WD3Wx0BxqoS0qFjpLuw11qoVQbVNZ6I/QQvdDC30ILXRFwffmg/CY2gI9
LDSXWmirioWqtNuQtzMtdDANC00u+MEyqvCQqbbgLUt+4ffmKwq2Wb7RxULzqIVaVSw0S7sN
daqFUG1TjYHeLQYF20vezT1U/H5+c8nXud1LtuevLdF3DLSB2mqDBkdOx/YoTeBI9UfyqFtP
31EQAMQKyS03gBdspaZQlyn8JNuXfO8u5/Pn2t7mzV30sNxVJtFyA+nocZTG6PE0bItuqEqS
5dDzGarCddUNtY1hoXox/KhtWCMMHTwsGY8jkdkYTpKS1QzZMxTHTwBZy12BpxaGT6irXrxc
qI7UCKuX1TaEwZ1SK7oSCDnJ786n88tJcb0//TxuNiMYwQhGONHDvrg4tf0v/CJgcZLbkzDV
bgQjGCGd8C9QbE586olxFhnBCCd6ryBeW3nj2moEI3TwLDIxZ9HxNjNhbMaWzU0+i8zGtcgI
RujgtchinEVGMEIHz6Ic4ywyghE6eBblGmeREYxwRGFfKB76hbR6Qn7pym+lN6aQGf37pLeF
Mb/JwEuR8hJSrUBa345T0ffSUCBO9uXhn5tU1kcvDC9uEGojS6KCU+UlLuyL0ei6hUp2f+eH
Jg4v1OZkJTpToRX4Zx3FQH4kTttrbx3s6tvJRfDeyU0rw/W1K8KRBmFSdUMYRLHznI7yipX1
5U43iOClUEyu6ZNgHuzYCF7IMyPaEF4UjS5PSLDKrpJ3FiYUFK6XU/JI9obo4midvBd/0G/X
4Lfe0TtE6GdO419/7bVxahWW22EgZIqHgLyi50gDF/o/AAAA//8DALQXoTU=</Template></GraphPadPrismFile>
	<xsl:template match="ps:Info">
		<a><xsl:attribute name="name"><xsl:value-of select="@ID"/></xsl:attribute></a>
		<table border="0">
			<tr><td><xsl:apply-templates select="ps:Title"/> </td><td width="20"></td><td><b>Notes</b></td></tr>
			<tr><td valign="top">
					<table BORDER="1" CELLSPACING="0">
						<tr><th>Constant</th><th>Name</th></tr>
						<xsl:for-each select="ps:Constant">
							<tr>
								<td><xsl:apply-templates select="ps:Name"/> </td>
								<td><xsl:apply-templates select="ps:Value"/> </td>
							</tr>
						</xsl:for-each>
					</table>
				</td>
				<td width="20">
				</td>
				<td valign="top">
					<xsl:apply-templates select="ps:Notes"/>
				</td></tr>
		</table>
	</xsl:template>
	<xsl:template match="ps:GraphPadPrismFile">
		<HTML>
			<BODY>
				<xsl:variable name="Chars" select="'ABCDEFGHIJKLMNOPQRSTUVWXYZ'"/>
				<font color="#999999">
					<p align="center">This file can be opened by <a href="http://www.graphpad.com">GraphPad</a> Prism (version 
	<xsl:value-of select="@PrismXMLVersion"/> or later). </p></font><hr/>
         This file contains <xsl:value-of select="count(ps:Table|ps:HugeTable)"/> data tables and 
	<xsl:value-of select="count(ps:Info)+count(ps:Table|ps:HugeTable/ps:Info)"/> info tables:

	<dir>
					<xsl:for-each select="ps:Info">
						<li>
							<a>
								<xsl:attribute name="href">#<xsl:value-of select="@ID"/></xsl:attribute>
								<xsl:apply-templates select="ps:Title"/>
							</a>
						</li>
					</xsl:for-each>
					<xsl:for-each select="ps:Table|ps:HugeTable">
						<li>
							<a>
								<xsl:attribute name="href">#<xsl:value-of select="@ID"/></xsl:attribute>
								<xsl:apply-templates select="ps:Title"/>
							</a>
							<dir>
								<xsl:for-each select="ps:Info">
									<li>
										<a>
											<xsl:attribute name="href">#<xsl:value-of select="@ID"/></xsl:attribute>
											<xsl:apply-templates select="ps:Title"/>
										</a>
									</li>
								</xsl:for-each>
							</dir>
						</li>
					</xsl:for-each>
				</dir>
				<hr/>
				<xsl:apply-templates select="ps:Info"/>
				<br/>
				<hr/>
				<br/>
				<xsl:for-each select="ps:Table|ps:HugeTable">
					<xsl:apply-templates select="ps:Title"/>
					<a><xsl:attribute name="name"><xsl:value-of select="@ID"/></xsl:attribute></a>
					<xsl:variable name="width" select="100 div count (*/ps:Subcolumn)"/>
					<xsl:variable name="xFormat" select="./@XFormat"/>
					<xsl:variable name="yFormat" select="./@YFormat"/>
					<xsl:variable name="nRepl" select="./@replicates"/>
					<xsl:variable name="isXSubcol" select="boolean($xFormat='error' or count(ps:XColumn/ps:Subcolumn/ps:Title)&gt;0)"/>
					<xsl:variable name="isYSubcol" select="boolean(($yFormat='replicates'and ./@Replicates&gt;1) or 
						 ($yFormat!='text'and $yFormat!='replicates') or 
						count(ps:YColumn/ps:Subcolumn/ps:Title)&gt;0)"/>
					<TABLE BORDER="1" CELLSPACING="0">
						<TR>
							<xsl:for-each select="ps:RowTitlesColumn">
								<TD align="center">
									<xsl:attribute name="rowspan">
										<xsl:if test="$isXSubcol or $isYSubcol">2</xsl:if>
									</xsl:attribute><BR/>
								</TD>
							</xsl:for-each>
							<xsl:for-each select="ps:XColumn">
								<TD align="center">
									<xsl:attribute name="rowspan">
										<xsl:if test="$isYSubcol and not($isXSubcol)">2</xsl:if>
									</xsl:attribute>
									<xsl:attribute name="colspan"><xsl:value-of select="./@Subcolumns"/></xsl:attribute>
					 
					<xsl:apply-templates select="ps:Title"/>
									<xsl:if test="count(ps:Title)=0 or ps:Title=''">X-Title</xsl:if>				
					 
				</TD>
							</xsl:for-each>
							<xsl:for-each select="ps:YColumn">
								<xsl:variable name="DefColName2" select="(position()-1) mod 26"/>
								<xsl:variable name="DefColName1" select="(position()-1-$DefColName2) div 26"/>
								<TD align="center">
									<xsl:attribute name="colspan"><xsl:value-of select="./@Subcolumns"/></xsl:attribute>
									<xsl:attribute name="rowspan">
										<xsl:if test="$isXSubcol and not($isYSubcol)">2</xsl:if>
									</xsl:attribute>
					 
					<xsl:apply-templates select="ps:Title"/>
									<xsl:if test="count(ps:Title)=0 or ps:Title=''">
										<xsl:value-of select="'Data Set-'"/>
										<xsl:if test="$DefColName1 &gt; 0">
											<xsl:value-of select="substring($Chars,$DefColName1,1)"/>
										</xsl:if>
										<xsl:value-of select="substring($Chars,$DefColName2+1,1)"/>
									</xsl:if>
					 				
	   			</TD>
							</xsl:for-each>
						</TR>
						<xsl:if test="$isXSubcol or $isYSubcol">
							<TR>
								<xsl:if test="$isXSubcol">
									<xsl:for-each select="ps:XColumn">
										<xsl:for-each select="ps:Subcolumn">
											<TD align="center"> 
					 
					<xsl:apply-templates select="ps:Title"/>
												<xsl:if test="count(ps:Title)=0 or ps:Title=''">
													<xsl:choose>
														<xsl:when test="position()=1"><B>X</B></xsl:when>
														<xsl:when test="position()=2"><B>Err.Bar</B></xsl:when>
													</xsl:choose>
												</xsl:if>				
					 
				</TD>
										</xsl:for-each>
									</xsl:for-each>
								</xsl:if>
								<xsl:if test="$isYSubcol">
									<xsl:for-each select="ps:YColumn">
										<xsl:variable name="DefColName2" select="(position()-1) mod 26"/>
										<xsl:variable name="DefColName1" select="(position()-1-$DefColName2) div 26"/>
										<xsl:for-each select="ps:Subcolumn">
											<TD align="center">
					 
					<xsl:apply-templates select="ps:Title"/>
												<xsl:if test="count(ps:Title)=0 or ps:Title=''">
													<xsl:if test="$yFormat='replicates' or $yFormat='text'">
														<B>
															<xsl:if test="$DefColName1 &gt; 0">
																<xsl:value-of select="substring($Chars,$DefColName1,1)"/>
															</xsl:if>
															<xsl:value-of select="substring($Chars,$DefColName2+1,1)"/>:Y<xsl:value-of select="position()"/>
														</B>
													</xsl:if>
													<xsl:if test="$yFormat!='replicates' and $yFormat!='text'">
														<xsl:if test="not($yFormat='replicates' or $yFormat='text')">
															<xsl:if test="position()=1"><B>Mean</B></xsl:if>
															<xsl:if test="position()!=1">
																<xsl:choose>
																	<xsl:when test="$yFormat='SD'">
																		<B>SD</B>
																	</xsl:when>
																	<xsl:when test="$yFormat='SE'">
																		<B>SEM</B>
																	</xsl:when>
																	<xsl:when test="$yFormat='CV'">
																		<B>%CV</B>
																	</xsl:when>
																	<xsl:when test="$yFormat='SDN'">
																		<xsl:if test="position()=2"><B>SD</B></xsl:if>
																		<xsl:if test="position()=3"><B>N</B></xsl:if>
																	</xsl:when>
																	<xsl:when test="$yFormat='SEN'">
																		<xsl:if test="position()=2"><B>SEM</B></xsl:if>
																		<xsl:if test="position()=3"><B>N</B></xsl:if>
																	</xsl:when>
																	<xsl:when test="$yFormat='CVN'">
																		<xsl:if test="position()=2"><B>%CV</B></xsl:if>
																		<xsl:if test="position()=3"><B>N</B></xsl:if>
																	</xsl:when>
																	<xsl:when test="$yFormat='low-high'">
																		<xsl:if test="position()=2"><B>+Error</B></xsl:if>
																		<xsl:if test="position()=3"><B>-Error</B></xsl:if>
																	</xsl:when>
																	<xsl:when test="$yFormat='upper-lower-limits'">
																		<xsl:if test="position()=2"><B>UpperLimit</B></xsl:if>
																		<xsl:if test="position()=3"><B>LowerLimit</B></xsl:if>
																	</xsl:when>
																</xsl:choose>
															</xsl:if>
														</xsl:if>
													</xsl:if>
												</xsl:if>
					 				
	   			</TD>
										</xsl:for-each>
									</xsl:for-each>
								</xsl:if>
							</TR>
						</xsl:if>
						<TR>
							<xsl:for-each select="ps:RowTitlesColumn/ps:Subcolumn">
								<td valign="top" nowrap="1">
									<xsl:attribute name="width"><xsl:value-of select="$width"/>%</xsl:attribute>
									<xsl:apply-templates select="ps:d"/>
									<xsl:if test="count(ps:d)=0"><br/></xsl:if>
								</td>
							</xsl:for-each>
							<xsl:for-each select="ps:XColumn/ps:Subcolumn">
								<td valign="top" nowrap="1">
									<xsl:attribute name="width"><xsl:value-of select="$width"/>%</xsl:attribute>
									<xsl:apply-templates select="ps:d"/>
									<xsl:if test="count(ps:d)=0"><br/></xsl:if>
								</td>
							</xsl:for-each>
							<xsl:for-each select="ps:YColumn/ps:Subcolumn">
								<td valign="top" nowrap="1">
									<xsl:attribute name="width"><xsl:value-of select="$width"/>%</xsl:attribute>
									<xsl:apply-templates select="ps:d"/>
									<xsl:if test="count(ps:d)=0"><br/></xsl:if>
								</td>
							</xsl:for-each>
						</TR>
					</TABLE>
					<br/>
					<xsl:apply-templates select="ps:Info"/>
					<br/>
					<hr/>
					<br/>
				</xsl:for-each>
			</BODY>
		</HTML>
	</xsl:template>
	<!--<xsl:template match="ps:d">
	<xsl:choose>
		<xsl:when test="@Excluded and string-length(text())" >
		    <font color="#0000ee">
	      		<xsl:apply-templates select="node()"/>*		
		    </font>
		</xsl:when>
	    <xsl:otherwise>
			<xsl:apply-templates select="node()"/>
		</xsl:otherwise>
	</xsl:choose>
	<xsl:if test="position()!=last()"><br/></xsl:if>
</xsl:template>-->
	<xsl:template match="ps:d">
		<xsl:choose>
			<xsl:when test="@Excluded and string-length(text())">
				<xsl:choose>
					<xsl:when test="../../../@EVFormat='AsteriskAfterNumber'">
						<font color="#0000ee">
							<xsl:apply-templates select="node()"/>*
						</font>
					</xsl:when>
					<xsl:when test="../../../@EVFormat='Blank'">
					</xsl:when>
					<xsl:otherwise>
						<xsl:apply-templates select="node()"/>
					</xsl:otherwise>
				</xsl:choose>
			</xsl:when>
			<xsl:otherwise>
				<xsl:apply-templates select="node()"/>
			</xsl:otherwise>
		</xsl:choose>
		<xsl:if test="position()!=last()"><br/></xsl:if>
	</xsl:template>
	<xsl:template match="ps:Title">
		<b><xsl:apply-templates select="node()"/></b>
	</xsl:template>
	<xsl:template match="node()">
		<xsl:copy>
			<xsl:apply-templates select="node()"/>
		</xsl:copy>
	</xsl:template>
	<xsl:template match="ps:Font">
		<font>
			<xsl:if test="@Size">
				<xsl:attribute name="STYLE">font-size:<xsl:value-of select="@Size"/>pt</xsl:attribute>
			</xsl:if>
			<xsl:copy-of select="@*"/>
			<xsl:apply-templates select="node()"/>
		</font>
	</xsl:template>
	<xsl:template match="/">
		<HTML>
			<BODY>
				<xsl:apply-templates select="//ps:GraphPadPrismFile"/>
			</BODY>
		</HTML>
	</xsl:template>
</xsl:stylesheet>
