# Supplementary material for: Selective κ Opioid Antagonists nor-BNI, GNTI and JDTic Have Low Affinities for Non-Opioid Receptors and Transporters
Source: PLoS One. 2013 Aug 14;8(8):e70701. doi: 10.1371/journal.pone.0070701 (PMC3747596; doi:10.1371/journal.pone.0070701)
Supplement: Dataset S3 — Raw data for Figure 3A . (XML) [file pone.0070701.s003.xml]

<?xml version="1.0" encoding="UTF-8"?>
<?xml-stylesheet type="text/xsl" href="#"?>
<xsl:stylesheet xmlns:xsl="http://www.w3.org/1999/XSL/Transform" xmlns:dt="urn:schemas-microsoft-com:datatypes" xmlns:ps="http://graphpad.com/prism/Prism.htm" version="1.0">
	<!--
	XML style sheet template for formatting data and info tables from GraphPad Prism 6.0.
	Copyright 1992-2013 GraphPad Software, Inc.
-->
	<xsl:output method="html" version="4.0" omit-xml-declaration="yes"/>
	<GraphPadPrismFile xmlns="http://graphpad.com/prism/Prism.htm" PrismXMLVersion="5.00">
<Created>
<OriginalVersion CreatedByProgram="GraphPad Prism" CreatedByVersion="6.0.2.328" Login="tamunro" DateTime="2013-04-10T17:54:59+10:00"/>
<MostRecentVersion CreatedByProgram="GraphPad Prism" CreatedByVersion="6.0.2.328" Login="tamunro" DateTime="2013-04-19T13:40:25+10:00"/>
</Created>
<InfoSequence>
<Ref ID="Info0" Selected="1"/>
</InfoSequence>
<Info ID="Info0">
<Title>Project info 1</Title>
<Notes>
</Notes>
<Constant><Name>Experiment Date</Name><Value>2013-04-10</Value></Constant>
<Constant><Name>Experiment ID</Name><Value/></Constant>
<Constant><Name>Notebook ID</Name><Value/></Constant>
<Constant><Name>Project</Name><Value/></Constant>
<Constant><Name>Experimenter</Name><Value/></Constant>
<Constant><Name>Protocol</Name><Value/></Constant>
</Info>

<TableSequence>

<Ref ID="Table0" Selected="1"/>
<Ref ID="Table11"/>
</TableSequence>
<Table ID="Table0" XFormat="numbers" YFormat="replicates" Replicates="3" TableType="XY" EVFormat="AsteriskAfterNumber">
<Title>GNTI at M1</Title>
<XColumn Width="81" Decimals="2" Subcolumns="1">
<Title>Log[ACh]</Title>
<Subcolumn>
<d>-12</d>
<d>-11.52</d>
<d>-11</d>
<d>-10.52</d>
<d>-10</d>
<d>-9.52</d>
<d>-9</d>
<d>-8.52</d>
<d>-8</d>
<d>-7.52</d>
<d>-7</d>
<d>-6.52</d>
<d>-6</d>
<d>-5.52</d>
<d>-5</d>
<d>-4.52</d>
</Subcolumn>
</XColumn>
<YColumn Width="243" Decimals="2" Subcolumns="3">
<Title>0</Title>
<Subcolumn>
<d>0.97</d>
<d>0.99</d>
<d>0.98</d>
<d>0.98</d>
<d>0.98</d>
<d>1.08</d>
<d>2.3</d>
<d>3.22</d>
<d>3.57</d>
<d>3.66</d>
<d>3.7</d>
<d>3.65</d>
<d>3.64</d>
<d>3.77</d>
<d>3.78</d>
<d>3.84</d>
<d/>
<d>2.26</d>
</Subcolumn>
<Subcolumn>
<d>0.98</d>
<d>0.97</d>
<d>0.97</d>
<d>0.97</d>
<d>0.98</d>
<d>1.08</d>
<d>2.4</d>
<d>3.1</d>
<d>3.46</d>
<d>3.5</d>
<d>3.58</d>
<d>3.59</d>
<d>3.64</d>
<d>3.35</d>
<d>3.6</d>
<d>3.62</d>
<d/>
<d/>
</Subcolumn>
<Subcolumn>
<d>0.97</d>
<d>0.97</d>
<d>0.98</d>
<d>0.97</d>
<d>0.98</d>
<d>1.06</d>
<d>2.32</d>
<d>3.12</d>
<d>3.36</d>
<d>3.39</d>
<d>3.3</d>
<d>3.37</d>
<d>3.52</d>
<d>3.62</d>
<d>3.49</d>
<d>3.61</d>
<d/>
<d/>
</Subcolumn>
</YColumn>
<YColumn Width="243" Decimals="2" Subcolumns="3">
<Title>3E-8</Title>
<Subcolumn>
<d>0.98</d>
<d>0.98</d>
<d>0.98</d>
<d>0.97</d>
<d>0.97</d>
<d>1.12</d>
<d>2.19</d>
<d>3.08</d>
<d>3.31</d>
<d>3.46</d>
<d>3.24</d>
<d>3.3</d>
<d>3.5</d>
<d>3.49</d>
<d>3.56</d>
<d>3.6</d>
<d/>
<d>2.26</d>
</Subcolumn>
<Subcolumn>
<d>0.97</d>
<d>0.96</d>
<d>0.97</d>
<d>0.97</d>
<d>0.97</d>
<d>1.05</d>
<d>2.15</d>
<d>2.96</d>
<d>3.29</d>
<d>3.42</d>
<d>3.54</d>
<d>3.49</d>
<d>3.53</d>
<d>3.54</d>
<d>3.51</d>
<d>3.6</d>
<d/>
<d/>
</Subcolumn>
<Subcolumn>
<d>0.97</d>
<d>0.97</d>
<d>0.97</d>
<d>0.99</d>
<d>0.97</d>
<d>1.07</d>
<d>2.28</d>
<d>3.09</d>
<d>3.4</d>
<d>3.39</d>
<d>3.46</d>
<d>3.45</d>
<d>3.53</d>
<d>3.45</d>
<d>3.56</d>
<d>3.61</d>
<d/>
<d/>
</Subcolumn>
</YColumn>
<YColumn Width="243" Decimals="2" Subcolumns="3">
<Title>1E-7</Title>
<Subcolumn>
<d>0.97</d>
<d>0.96</d>
<d>0.97</d>
<d>0.98</d>
<d>0.97</d>
<d>1.1</d>
<d>2.24</d>
<d>2.98</d>
<d>3.41</d>
<d>3.39</d>
<d>3.42</d>
<d>3.43</d>
<d>3.45</d>
<d>3.48</d>
<d>3.56</d>
<d Excluded="1">2.96</d>
<d/>
<d>2.26</d>
</Subcolumn>
<Subcolumn>
<d>0.97</d>
<d>0.97</d>
<d>0.98</d>
<d>0.98</d>
<d>0.98</d>
<d>1.08</d>
<d>2.26</d>
<d>3.01</d>
<d>3.27</d>
<d>3.32</d>
<d>3.46</d>
<d>3.44</d>
<d>3.49</d>
<d>3.54</d>
<d>3.48</d>
<d>3.63</d>
<d/>
<d/>
</Subcolumn>
<Subcolumn>
<d>0.97</d>
<d>0.97</d>
<d>0.97</d>
<d>0.98</d>
<d>0.98</d>
<d>1.07</d>
<d>2.28</d>
<d>2.97</d>
<d>3.27</d>
<d>3.34</d>
<d>3.36</d>
<d>3.41</d>
<d>3.54</d>
<d>3.51</d>
<d>3.46</d>
<d>3.67</d>
<d/>
<d/>
</Subcolumn>
</YColumn>
<YColumn Width="243" Decimals="2" Subcolumns="3">
<Title>3E-7</Title>
<Subcolumn>
<d>0.97</d>
<d>0.97</d>
<d>0.99</d>
<d>0.98</d>
<d>0.98</d>
<d>1.08</d>
<d>2.17</d>
<d>2.9</d>
<d>3.34</d>
<d>3.34</d>
<d>3.29</d>
<d>3.53</d>
<d>3.43</d>
<d>3.44</d>
<d>3.49</d>
<d>3.54</d>
<d/>
<d>2.26</d>
</Subcolumn>
<Subcolumn>
<d>0.97</d>
<d>0.96</d>
<d>0.98</d>
<d>0.98</d>
<d>0.97</d>
<d>1.06</d>
<d>2.26</d>
<d>2.93</d>
<d>3.23</d>
<d>3.37</d>
<d>3.43</d>
<d>3.43</d>
<d>3.48</d>
<d>3.43</d>
<d>3.48</d>
<d>3.48</d>
<d/>
<d/>
</Subcolumn>
<Subcolumn>
<d>0.98</d>
<d>0.97</d>
<d>0.98</d>
<d>0.97</d>
<d>0.98</d>
<d>1.07</d>
<d>2.16</d>
<d>2.91</d>
<d>3.23</d>
<d>3.3</d>
<d>3.43</d>
<d>3.46</d>
<d>3.46</d>
<d>3.39</d>
<d>3.48</d>
<d>3.64</d>
<d/>
<d/>
</Subcolumn>
</YColumn>
<YColumn Width="243" Decimals="2" Subcolumns="3">
<Title>1E-6</Title>
<Subcolumn>
<d>0.97</d>
<d>0.97</d>
<d>0.97</d>
<d>0.98</d>
<d>0.98</d>
<d>1.02</d>
<d>2.09</d>
<d>2.89</d>
<d>3.1</d>
<d>3.2</d>
<d>3.38</d>
<d>3.36</d>
<d>3.47</d>
<d>3.5</d>
<d>3.52</d>
<d>3.55</d>
<d/>
<d>2.26</d>
</Subcolumn>
<Subcolumn>
<d>0.98</d>
<d>0.98</d>
<d>0.98</d>
<d>0.98</d>
<d>0.98</d>
<d>1.03</d>
<d>2</d>
<d>2.88</d>
<d>3.2</d>
<d>3.28</d>
<d>3.35</d>
<d>3.48</d>
<d>3.51</d>
<d>3.54</d>
<d>3.54</d>
<d>3.61</d>
<d/>
<d/>
</Subcolumn>
<Subcolumn>
<d>0.98</d>
<d>0.98</d>
<d>0.98</d>
<d>0.98</d>
<d>0.97</d>
<d>1.03</d>
<d>2.06</d>
<d>2.89</d>
<d>3.17</d>
<d>3.22</d>
<d>3.36</d>
<d>3.43</d>
<d>3.46</d>
<d>3.45</d>
<d>3.44</d>
<d>3.62</d>
<d/>
<d/>
</Subcolumn>
</YColumn>
<YColumn Width="243" Decimals="2" Subcolumns="3">
<Title>3E-6</Title>
<Subcolumn>
<d>0.98</d>
<d>0.98</d>
<d>0.98</d>
<d>0.98</d>
<d>0.98</d>
<d>1</d>
<d>1.64</d>
<d>2.65</d>
<d>3.2</d>
<d>3.25</d>
<d>3.34</d>
<d>3.43</d>
<d>3.51</d>
<d>3.56</d>
<d>3.63</d>
<d>3.64</d>
<d/>
<d>2.26</d>
</Subcolumn>
<Subcolumn>
<d>0.97</d>
<d>0.97</d>
<d>0.97</d>
<d>0.98</d>
<d>0.98</d>
<d>0.99</d>
<d>1.67</d>
<d>2.77</d>
<d>3.1</d>
<d>3.3</d>
<d>3.29</d>
<d>3.36</d>
<d>3.48</d>
<d>3.53</d>
<d>3.39</d>
<d>3.55</d>
<d/>
<d/>
</Subcolumn>
<Subcolumn>
<d>0.97</d>
<d>0.97</d>
<d>0.98</d>
<d>0.98</d>
<d>0.98</d>
<d>0.98</d>
<d>1.58</d>
<d>2.72</d>
<d>3.25</d>
<d>3.34</d>
<d>3.35</d>
<d>3.48</d>
<d>3.45</d>
<d>3.5</d>
<d>3.56</d>
<d>3.59</d>
<d/>
<d/>
</Subcolumn>
</YColumn>
<YColumn Width="243" Decimals="2" Subcolumns="3">
<Title>1E-5</Title>
<Subcolumn>
<d>0.97</d>
<d>0.97</d>
<d>0.97</d>
<d>0.98</d>
<d>0.98</d>
<d>0.97</d>
<d>1.04</d>
<d>1.96</d>
<d>2.99</d>
<d>3.21</d>
<d>3.33</d>
<d>3.35</d>
<d>3.41</d>
<d>3.51</d>
<d>3.51</d>
<d>3.57</d>
<d/>
<d>2.26</d>
</Subcolumn>
<Subcolumn>
<d>0.97</d>
<d>0.98</d>
<d>0.96</d>
<d>0.97</d>
<d>0.97</d>
<d>0.98</d>
<d>1.06</d>
<d>1.82</d>
<d>2.94</d>
<d>3.21</d>
<d>3.28</d>
<d>3.34</d>
<d>3.45</d>
<d>3.6</d>
<d>3.49</d>
<d>3.57</d>
<d/>
<d/>
</Subcolumn>
<Subcolumn>
<d>0.96</d>
<d>0.96</d>
<d>0.97</d>
<d>0.97</d>
<d>0.96</d>
<d>0.97</d>
<d>1.04</d>
<d>2.16</d>
<d>2.96</d>
<d>3.34</d>
<d>3.35</d>
<d>3.45</d>
<d>3.29</d>
<d>3.47</d>
<d>3.5</d>
<d>3.67</d>
<d/>
<d/>
</Subcolumn>
</YColumn>
<YColumn Width="243" Decimals="2" Subcolumns="3">
<Title>3E-5</Title>
<Subcolumn>
<d>0.99</d>
<d>0.98</d>
<d>0.98</d>
<d>0.98</d>
<d>0.98</d>
<d>0.97</d>
<d>0.99</d>
<d>1.27</d>
<d>2.48</d>
<d>3.12</d>
<d>3.43</d>
<d>3.41</d>
<d>3.56</d>
<d>3.61</d>
<d>3.47</d>
<d>3.65</d>
<d/>
<d>2.26</d>
</Subcolumn>
<Subcolumn>
<d>0.99</d>
<d>0.98</d>
<d>0.97</d>
<d>0.98</d>
<d>0.97</d>
<d>0.98</d>
<d>0.99</d>
<d>1.24</d>
<d>2.38</d>
<d>3.1</d>
<d>3.47</d>
<d>3.43</d>
<d>3.45</d>
<d>3.33</d>
<d>3.57</d>
<d>3.67</d>
<d/>
<d/>
</Subcolumn>
<Subcolumn>
<d>0.97</d>
<d>0.98</d>
<d>0.97</d>
<d>0.98</d>
<d>0.99</d>
<d>0.99</d>
<d>0.98</d>
<d>1.22</d>
<d>2.46</d>
<d>3.15</d>
<d>3.47</d>
<d>3.53</d>
<d>3.74</d>
<d>3.69</d>
<d>3.58</d>
<d>3.97</d>
<d/>
<d/>
</Subcolumn>
</YColumn>
</Table>
<Table ID="Table11" XFormat="numbers" YFormat="replicates" Replicates="1" TableType="XY" EVFormat="AsteriskAfterNumber">
<Title>GNTI Modified Lew-Angus</Title>
<XColumn Width="81" Decimals="0" Subcolumns="1">
<Title>[GNTI]</Title>
<Subcolumn>
<d>0</d>
<d>3e-008</d>
<d>1e-007</d>
<d>3e-007</d>
<d>1e-006</d>
<d>3e-006</d>
<d>1e-005</d>
<d>3e-005</d>
</Subcolumn>
</XColumn>
<YColumn Width="81" Decimals="6" Subcolumns="1">
<Title>pEC50</Title>
<Subcolumn>
<d>8.993613</d>
<d>8.945682</d>
<d>8.951371</d>
<d>8.915329</d>
<d>8.853138</d>
<d>8.702549</d>
<d>8.366014</d>
<d>8.034739</d>
</Subcolumn>
</YColumn>
</Table>

<!--Analyses, graphs and layouts as compressed binary. Don't edit this part of the file.-->

<Template dt:dt="bin.base64">eNrsXQlgG8XVntUt+ZId5742IRA7thXJkmwpkFi5HXKShOBwxrHlxIljGR8JoRQEJS3X/zdc
KZTLgUKhQDkKAQIUU+6jHH+haYFCWvhpfq5QoJQ7/8zszO5ovavD2jW22YGNZ7W78968N/Pm
29mZ91bMXbBg4crZAS6eCwDYye3kTPDfRlBn2g2mwF8+40BCqjMJf9Gf+0cJf03xFVMBmAdz
FnhsgIeVedJMnjwEE33SwvxOCeQAIxnJSEYykpGMNNgTR8Z6syEKIxnJSEYykpEG/XhuJCMZ
yUhGMpKRjGQkIxnJSEYykpGMZCQjGclIRjKSkfqezGAO/PeDYQA8PRqAlWYAlljSfRbN1R/C
C+44YBVW2FnAZfDf5YsX8XODQa8XbGtu7WiLxVrAsqi3cob4oAVYrwbvWIfZUSEceM8VczTC
v3bw7SET+QTAaVxRWxx9VsiDNOaIv81ub65vSVJhtDQxnznfKTBlNnGTSTkCr6u2b1kP66ha
zlR4DFMsp4iUgxc4guOaWzc0wqMjCT/jFMsxkXLMUr34OS31DZsVyzlAFkmq18vClLOsvr09
tk2pnPdTlmPFP8ytb2le394M1MpB8nEnLceGf1gTbW+sb63Pohw7/qE22rI12tncUA+Uy5Gn
nUxjFMpx4Pzq5i3RDn5ZdBu/MralvrXXc+Wq/FC9OxP1zvuBUjlI76OTluPCP0SWruIXxjo3
NjcAxXJ4VX58pBxheexsyAqU87Er5iqXUyZKQI2fXPzDovbmDlSIWjklRAJK+rJFfoxb4bew
CZ2Jc2gh8GUiXWR3hDMu4cyUcGZOOLOQswtxrhsel4NX7FJ5fefWSEYykpGMZCQjfd8JDcxX
iXD8SbDVZCwQNtL3kUyRcFxYzubECH5ZrLWluZVvau7kY038wmWrF/H1nfxSHwTw47jE92/8
Ym0SXqFaYhtK6jfEWps7Okv5rR0evj0KX6tbO6J8RQW/ph6+pq1vifIdLbG2KF/SFOtq59vq
2+u3RDuj7R2lQ0SUM8irixV3cDTngF4+7wejgPqKwSPFFwSUjhIhPJKtiXk9UEp34Nc3l+xu
S5InZoL14osR/Y1j8iYmTykjHdIykQ6tJI90aCN5pEM7kPY2dgMHJ9SZfRlC6TsFrigHEp3E
JHEl0JFfNzOUgUIJlhTXrSmu21Jct6e4/p6oJwAS94NYSGuxkRd/B9F+DZ5EMZG7cetwMH0O
vUjj++af2lXf2RxrZR6gDwFLsfjeKTxQiOYDcDeEHRt2z66Wzg4ZJdyxRwHelPAg4m5uV/vW
qBJfo4DDnPJuMTmk9mnCd+MylG+0pnujLd0b7ene6Ej3RmfvGxeAeYjzSXGw9ltjeDGSkYZq
2sVaTbvw9xRy7UAKNM8aEmQ+Dh1yADraSSMHMjBkXOlZH0koQDjvvvLKW2rI5F8P/Gf/6cVF
PQrnPf4vDy5k/spTqusK6eOaVHewY7dDNi6aVFAKYPDPY+ArG/q8kQulXGw9BzzPech0PUVM
1z5z1lnCGc2ZxJxZzFnEnFXM2cScXcw5xJxTzLnEXI6MWiIHRs7IGTkj15+5uJg7W+Fq/9rE
XDGXJ+byxVyBmHOLuUIxVyTmhom5YjE3XMyNEHMjxdwoMTdazI0Rc2PF3DgxN17MTRBzE8Uc
L+ZKxNxkMXeYmJsi5g4Xc0eIuakKpZSKuWlirkzMlYu5CjG3MF7OzA3Qv2Vu4OKY90X2jbM2
/hrFI/hXOqJzzJhtUx6s8X2m1GM7vm9EmvdNTHGfLRF9pMxvxy9hFlRDJKRDvf/twJ+QpTfl
eA1FFez5InAk/GXtzDmxzs7YFr6ML1kda6sQzkqnl/jKfN6TS0qWxDbMnxv0VtSVTqttbmlZ
hSavSkvzXHkusALMynrS624wEuqlbgYPi0Gv5I0x+GCsnW+ItTZEWzvb8Zt9nmvtDH4lKbac
b25taI/WdzS3buDrO/g6eh7tyHPBGvD1rY28UIsZ/IqW+s5ofVcHvIfvgET5rtbmzg702FoP
v6iJ3x7r4jfWb4X8da2HxBo6o42Qiya+nl8PC2xpboXkICsdzY1RzFMHvKm5FVEmUuuM8adH
22MePs/VIkhqhkAI1UckVpfnEoU3g8d/+CZIDVYU/o8uCQIqx4+0RDs6UIHgd+B21Bcgn7CS
HXxrrJOvb4FVbdzOd26MsiIr5zfEIMsNm3HtIZOtHU2x9i2ofu18Y31nvSfPhcqpb92Oalbf
ImlpI+RvfTTayoggdZ3rhQv1rZ381vqWLjyb4vV4PeAe3PFQKzwG3GMRjF1i858SMV6ajGQk
Iw3UtFKAGasgNgJAsHkADiyADIVANOUArBZH2mTproTlXDQ9Djx4HOfQgCzgHZOUHSFlJ0rZ
i8AHTgEFYU4qvgZvRG1gg2Xftisue2UbHMzhmL1k+UJ0sayuou4HpzpYfTIM/0DbLlG+0YmN
ZCQjGclIAy8h/LKqrb4VTUck4Bd0YfXyFb2fmLN89erlS9Mt/5Bsw0Mf0/dSjHyNzBkYYe4E
F8NjEYjD/y4B62DuUrACospacAw8QuAWvLpCvrOF3kWTnbk2MJ+ojayJC2tE6FPHpYWw69K6
ay1eWSTMA150+MEanOuesCMvgnPrerjJPdIs4c24TFOKdqxcR3lit2EY5QppDdE1J7wD6afr
+EwX0fW67j/lCrqOxA9MMnTd77o2wadMuvbrgx99JOg64vfTfv3rg4au+1/XZviUuX90DWZs
If2ar33P0HX/69oifI/S0Ya/FiE2PH74I0TXPV/sNXTd/7q2wqes/YPNGF0/s9nQdf/r2gaf
svWPDZewGX/Lfbyh637XtR0+Ze+nfr1sbL6g6/3/KjB03Z+6XhjZhbc6WcEvwMVA2GDQJHsC
rdtl1+4iWsgrSL/sb7oiXoQnTRDRWcAkslGe/WqTvCsiD8RRWXuBm5RLN4/wG6Mtbd931QdM
+uF9Rosg/c9YOX/hKfNWntLR2bzllK1EqT+cadkHIv+HPYKgNt8N7cK5sB/silwpGpibQDGQ
luDdDY8fEfPza9ClYq7Qd3NN+9PuC8r+eddPcyO0QIm03BXRElkLzpr0H976yb6J307qocVJ
pOU1Z1YIaEM6yH1rGnXEtzV0jlgiLd9igausJWlUyNEbCmcJxZkZ0vKBB0/pa0l6/76DT4z6
0EJ0bWFIs3PqTtLMNCUdf+35PTnFl9Elm0510rSZaUb6jb33zXFfdwkhzSUhrXkzG5/zWf05
z/fQZpaEtOa6fu7ewJSzh+0ipM0MaasM9Wiu67+c2vHBN9WiSeEk0jYZac11fXBU885TCiZT
k8KQtstIa67raU82FJ7m+JLqmiHtkJHWxaREHG5qUhjSThlpzZvZsfd59v/3LtGkMKRdso9w
mjezTTe8/femV8VmZpJI58hIa97MLr/p2gn73xNHLoZ0roy05s2Mn7D4q9d3A1JrE0M6T0Za
l2Z24jtFtJkxpPNlpDVvZpu/uPPW6+daaTMzKRtSJPyVfAd8BWmPaoZS9l3+0pqTHjxIR65c
ddKz13fEWro6o/yqri1oAfcqzEhHFoNmzY+3XPjsP+jIxZAuYGpHYaGmpG+dtHLH3U/lRCgR
ibRbRpp2Ls1IN7y177xJHwmdi0uAhYUy0lLn0oj06jmbtu+77esagQgLC4tkpKXOpRFpVGjR
tULn4hJg4TAZaalzaUT6vdYRjaM9FqJrJVjI9YKFGpF+4+3fb3to4WVE4EqwkOsFCzUifeoU
+8dzPr+UkOaSkNa8mW07uej8+kceoc0sCWnNdf3t7487PDp3FyHNwsJipplxeuh6c27wvcrT
RJPCQIXhMtKa6/rNr2b+4i5uMjUpDOkRMtKa6/q+mvUvHPXMf6iuGdIjZaR1MSm35RZSk8KQ
HiUjrXkzW37T+Mf+9GczNSkM6dEMaZMezez9qhhfOTKXNjMGKoyRkda8mR147NTTL35NHLkY
0mNlpDVvZv+a1z6lfech2swY0uNkpHVpZutWF9NmxpAeLyOteTPbUV1gPWWHOHKZlA1pIizU
Std3TLJd+ZeDdOTKVSetOSwEv9311Hkf/ImOXAzpCQwG1wUW+o7c5wS7BRtuSoCFE2WkNYeF
rtIXQrs/FTqXKQEW8jLSmneuBZscaze1fFUjEGFh4SQZaV06102lAiw0JcDCyTLSmneutvOu
OtBktxBdK8FCk16w8LdXXXThEf9zGRG4Eiw06QULD7xVO/nIHkqaS0Ja82YW/KTuurd/8zBt
ZklIa67rVWWXu7xP7CKkWVh4GNPMdIGFF/95yl/rl4smhYEKU2SkNdd1vuuY4H/sk6lJYUgf
LiOtua75+3uucz37OdU1Q/oIGWldTErtpW5qUhjSU2WkNW9mr18VOHPKb83UpDCkSxjSusDC
l687f8a1n4jNjIEKpTLSmjczW+3ioxa/JY5cDOlpMtKaN7OWcSuKns3/jjYzhnSZjLQuzezj
d4fRZsaQLpeR1ryZWbtMq25ZJ45cJmVDqgss/OCYU//+5KsH6ciVq05ac1h47iXn7/nNJa/Q
kYshXQHox0adYOEH39z4wv3tQucyJ8BCj4y05rCw/PYjnr72HaFzmRNg4XQZac0712+nvFa+
+esvagQiLCz0ykjr0rnqWoXOZU6AhT4Zac07V9nRm26f+Fcz0bUSLDTrBQvHvhR2v3vZZUTg
SrDQrBcs/PHJ7p+P3X05Ic0lIa15M/sq+sWmyxY8SJtZEtKa69ps+fcw73/tIqRZWFjJNDNd
YOGm69oecE0WTQoDFfwy0prr+slD9x3+8peiSWFIB2SkNdf1RVPXbs/71b+prhnSQRlpXUxK
/m8KqUlhSFfJSGvezM5Z8+1T98dFk8KQrmZI6wILW49//e2mx8RmxkCFkIy05s3skuMv39Ty
otjMGNJhGWnNm9lLk07Y//TKb2gzY0jPkJHWpZm9ecpw2swY0kfKSGvezF6Zue+Sn/ostJmZ
lA2pLrAwduY7G237DtKRK1edtOawcEHxko+rX/kTHbkY0kcBuhBMJ1i49farXxvfInSuxGWN
M2WkNYeFz+3Na//4CaFzWRJg4SwZac07lycc2vbKG8IXH0sCLKyRkdalc61YNmKWQISFhREZ
ac07171frXvg3P8xE10rwUKLXrBwj/vb5Z3/uIwIXAkWWvSChfeuH/NyVe0uQppLQlrzZjba
u3D9H058gDazJKQ117Xjk8V/zP8zrTULC2czzUwXWLiq9pGemjGiSWGgwhwZac113Xz04kuf
fF00KQzpuTLSmuv67TeuPW/bo59RXTOk58lI62JSKkPF1KQwpOfLSGvezH65KVYBtosmhSG9
gCGtCyy8suj0z75+WGxmDFRYKCOteTOrKHtpxZg7xWbGkK6Vkda8mW2//OWo74uvaDNjSC+S
kdalmV101SjazBjSR8tIa97MXrpg5XxnuYU2M5OyIdUFFi69bMt1e/5wkI5cueqkNYeFnZGf
vj3umr/RkYshvZgI3KoXLFzW9PrmhquFzmVNgIVLZKQ1h4UnffjqN54uoXNZE2DhUhlp7d+5
dvhDe/KF9eHWBFi4TEZal861wcnPEoiwsHC5jLTmneu/fnfd0c+aLETXSrDQqhcs3PHlS9fc
XnY5EbgSLLTqBQu3vfnUytgOSppLQlrzZjblgb01E7v30maWhLTmuvZ7rvrxbcN/QUizsHAF
08x0gYU5O5pqmxaJJoWBCsfISGuu6ysirx254ALRpDCkV8pIa67r8ptu2/3Qc/+mumZIr5KR
1sWkvFA2npoUhvRqGWnNmxn/wlMnL7nZTE0KQ/pYhrQusPDihSt+vu6g2MwYqLBGRlrzZjb5
ly8/PHKd2MwY0sfJSGvezDqje1+445hvaDNjSNfJSOszW7h7Em1mDOm1MtKaN7OvrthWVXuS
OHKZlA2pLrCwwJHz45JXDtKRK1edtOaw0P+zo9496s+v0pGLIX08EbhNL1gYuvi/78rfIXQu
WwIsPEFGWnNYeJ+leOHuZ/gegQgLC0+Ukda8cy0uHJt/7WThncuWAAtPkpHWo3PFh9f5ZglE
WFh4soy05p1r25srd3a9bya6VoKFNr1g4cn5cw5eE9lFBK4EC216wcLdn31c/dltlxPSXBLS
mjezV7+97FnnKQ/RZpaEtOa6bn13xuYLR15BSLOw8BSmmekCC13nnvfZnypEk8JAhXUy0prr
ugr8OvLWm6JJYUjXy0hrruviii/K//fmz6muGdLrZaR1Ga/H/Gw6NSkM6QYZac2bmSX4+TOW
/xJNCkO6kSGtCyxsuvay1kVviM2MgQpRGWnNm1nIefbShnvEZsaQbpKR1ryZnfPvmQfXXP0t
bWYM6Q0y0rqMXGXD/bSZMaQ3ykhrv1nyZ3eseXeRhTYzk7Ih1QUWLmws8f3kxYN05MpVJ605
LJzzwQNrLJf/hY5cDOlmInC7XrDwtDs+yf/sTGE/lz0BFm6SkdYcFt7cNu7OG4uEzmVPgIWb
ZaS1389VcfTFX60WZgvtCbCwRUZal861+pG5swQiLCzcIiOteee675s9Hx7/vxaiayVYaNcL
Fk5+wrVrzK9+QQSuBAvtesFC39Xxj5Y/cRkhzSUhrXkzu/6c7Vd/fs1e2sySkNZc19d/d9f4
+pYrCWkWFrYyzUwXWHjXH+58ceFk0aQwUCEmI625rl/q2PBrMFU0KQzpNhlpzXVdv/hHt88r
+pzqmiF9qoy0HialZ7R1DjUpDOl2GWnNm9lZnjeK7z5bNCkM6Q6GtC6wsObqwLLu18VmxkCF
ThlpzZvZodeuP/XybybSZsaQ7pKR1ryZne0e3XXnL76hzYwhvVVGWpdm9ukN82kzY0hvk5HW
vJkdfPbiJ82LrLSZmZQNqS6w8OHX/n7F8mcP0pErV5205rDw+aKlb7y07W905GJIn0YETlkg
Yf+0I2157qNzG5s+qhGIAAWogP469SB9+sOHtT+642xK2qlMWrRmWpJm3W1BUow1284InNOj
1ue9/J7P8rcPSa3Zket0hrRJD9Lxxz/Z9/hBUdcmZYGjFj4vuqE9Gu1AVBfATCNkI/sJDbBu
KxV4rjppsV9rRfqJR/Z2zX7hIBV4EtKzGzd1daBQy5QHvmRbtHnDRvhTKegL6Zv2b3zk/Wcp
aVMy0iompc+kVwx7smTEFicRuDkJ6VXbPacBLUkvsx0x/9MJ95NaW3KV3UGLpGVumYCqA2n5
E6aMnzBn/ITBlcGVwZXBlcGVwZXBlcGVwZXB1Q+Fq3AkHBdc2Dixp8NlsfYt9S3Np0fRW8LC
ZasX8fWd/FIfcIFxkLWV8NElFma2wpTo2ZctWbNXCzAYks87A3v7tYBD2BHvI0RC92OpKkWn
sOBtvA5G50dh7bnIkrVDaaSZeJWC4DP9O3j+HZnQ+I5cNzF5M8kjrVhIHmnFSvJIKzb6O9SK
neSRVrqBg0v0z06pfafAFeVAopOYJK4EOvLrlFOqffl1Wipg5lLYZE1x3Zbiuj3F9fdEPbEO
G81Ep1bybdlOpOXEm1nHMa6ihDBU7oQ5vwhuPWLva+Qb6zvrmefE5BCep3KMCKUp32hK90Zz
ujda0r3Rmu6NtnRvtKd7oyPdG529b1wA5lkFnkrvAUYykpGGSDqkcUK+TdO5D5l68u1lPxs7
aqAlEzNzrEWSQnelFylQGfiepnAV5a+4wi6GgUIyTo9GajieHlcgDa7Sp6E1V2raBQZXBlcG
VwZXBlcGVwZXBlcGVwZXSbiiU8Mm4MSO1pfFWluaW/mm5k40N5z5RDE6zSqU9arm1oYovz3W
xaNlO/Wt9S3bT29u3cC3srNmA/9NdAYJC2fFoTnQdDF6g1GfKAYJE8VWPFFcAqTpKzrZyL59
OZnzO8TpSvZuR5In6LRyKTPRO42Zyi0TJ0gPHSoneaxDkkc69JA80uF0kkc69JI80mHitHJp
imllyoFEJzGVib8KdOTXKae0rcivV6SY9vWkuD49xXVvf0wrO4BsWhndRwPNMw+IQastxeJ8
svAAChy4GndD2LFh9+xq6eyQUcIdexTgTQkPIu7mdrVvjSrxNQo4zCnv/h5nmkVGYee0JzCK
wlEtaoUGqC3WUo8WDtbxW6L1rfzW+pauaIeKDhLnoHsVActoj7a1NDfAs45MZ6fXTYqDtd8a
M3pGMtJQTbuY0R7ZI2QNqQeAA+b0UR8yH4cOOcjBzlijZQFkLOpZnzgrLZx3X3nlLcQJb0kP
mr0+vbioR+G8x//lwYXMX3lKdV0hfVyTzmw+HX0csr9qs9joOfo5eWG8nEHU9G+ZG7hQ3ssg
EnQ3GhJr468x+FkaxTmGZ06ZWVxzU+q64ftGpHnfxBT3ceqaUMxvx4MQ8kYMrn3mrLMO9f63
QwweJ0gzXsOuMqfni7Bv8rUzhY0NfBlfsjrWViGclU4v8ZX5vCeXlJBNXBV1pdPETVWlpXmu
PBdYgb1OZ/WiAO4GI2H962bwsBgEYxpj8MFYO98Qg28QrZ3tGA3ludbO4FeSYst5+HLRHq3v
QC8U9R1wgCbn0Y48F6wBfN1o5IVazOBXoFG8vqsD3sN3QKJ8V2tzZwd6bK2HX9SEX1E21m+F
/HWth8Qa0JAfa2ri6/n1sED4EgXJQVY6mhujmKcOeFNzK6JMpNYZ40+Ptsc8fJ6rRZDUDIEQ
qo9IrC7PJQpvBo//8E2QGqwo/B9dEgRUjh9piXZ0oALB78DtUMAVkE9YyQ749tTJ17fAqjZu
5zs3RlmRlfMbYpDlhs249pDJ1o4m+K6F6teOFyh48lyonPrW7ahm9S2SljZC/tZHo62MCFLX
uV64UN/aKaArxIfX4/WAe3DHQ63wGHCPRUBpic1/SsQYNIxkJCMN1LRSGJJX4cCzZNsf2kZN
9zNLm4vBanGkTZbuEo0gmx7HYcRQGAc4IGOTiQAhzY6QshOl7EXgAyezm73ia/BG1AY2WPZt
u+KyV7bBwRyO2UuWL0QXy+oq6n5wqoPVJ8PwD7TtEuUbndhIRjKSkYw08JLoROLQoUMJ+AX7
RVq+ovcTc5avXr18abrlsxtdskjfSzHy74pnYIS5E1wMj0UgDv+7BKyDuUvBCogqa8Ex8Aip
fDOmd9FkZ64NzCdqI2viwnc1C4lgfVxaCLsurbvW4q+xXOLMW/dn04+P4Ny6Hm5yjzRLeDMu
05SiHaf3td7B5I1yhbSG6JqDT03rJ10fOGGtoOtI/MAkQ9f9rmsTfKqsf3QdH/EC0fW6Xx80
dN3/ukZhtMv7R9fg0r/XCbrma98zdN3/ukZfoyr6SdenziX9uueLvYau+1/XKOCVp991/cxm
Q9f9r2sUxWJ6f2Mz/pb7eEPX/a5r5Jra20/YrP5t8s61/18Fhq77U9cLI7viws7HX4CLydNN
Mlpo3RK7dgnRmgH6aU34FfEiPGmCfHMcw5lENsrhWZYs5OWlxURnPbsAYmMsJiw1Sbgp1hGt
EElHyapdD78stk0qvWMzem5Fe3MHXjPR1NzayK+PdnRWoIX5wqJUvinWjtdydJKFK+uFJRZt
dN1KrAlfbkDrb8UVK5inaCJHlIdy6X60ZgSW3wCvQvLtXa18Uzsse+1MLzpH3wq9njyP2H4u
JWg9/XRF5IE4+rsXuIma6PplfmO0pS3Jkz+s3QU/vK+SEaT/GSvnLzxl3spTOjqbt5yylSj1
hzPL/UDk//AqRmQ9u60AnAv7yK6ItNv+JlDMjIw3A8FZProqeYelM8KldB5cWI2gXX9iCylN
IM3JSKMVEJqS/sech6BU1kYE0mwcEpOM9BKVztNn0rd6Duyb+K0QdrI0IQ6JWUaaWeuhDenl
9z6cP+oIIb5QaUIcEouMtORIXkNdH72hcJZAmo1DYpWRlhzJ66Jrq8yvOSWdGAJFI9I73nlg
6qxhHxKBy/2as6SleAUakS596tWfXL1xFyHNJSGteTP7/dNnLJ5Q9TghzYZAsTG6pnFINCX9
I9sLu56+oI7omvXmbpeR1lzghwVbd987bDLp16w3d4eMtOYCf+rOlr3r8r+gAmdIO2WkdenX
35xaQPo1G4fExZA26dG5Fp31m87qLtqvWR/2OTLSmuvaX7I+/4J3qQ1ng4HkykhrrusPTvzZ
Xf+cwJFas8FA8mSkddH1L+cOo7o2KZsUlaABGkCF+AKq61x10gpBA7LsXL4ta0568CA1pElI
ax4MpPGOlva/vXwB1XUS0mqe+/segPH9t6/+17ZCQpoNGpBP/k5LhIXakWbb6rQEWFggI01g
oXakJ/CRv748Vhg+piXAQreMtOaR8VprLz5v0keCSZmWAAsLZaQ1jy+0r+gPJ+677esagTQL
C4tkpHWJblp0bdEsgTQLC4fJSGseXyhR10qwcBrQKTLeuLb3cj6v/18icCVYOA3oFBlvwvE7
N757xsWENJeEtObN7IFbPp1504sPEtIsLCxmdJ0ICzUibd3juvSaJ44jumZh4XAZac0Fvi9n
452PHqL9moWFI2SkNRf47lN9rfvLvqACZ0iPlJHWpV+/WVlI+jULC0cxpHWJEVd9QddEWzvt
1ywsHC0jrbmurTv2rjv7DVHXDOkxMtKa6zrvnpWLX6g4RHXNkB4rI62Lro+aWkx1bVI2KfrF
kiKwcJoiLJymDguzI/1/tU9br/zLQWpIk5DWHBbODO7LeTR2Bqm1KQlpzWHhdace2DK+zUlI
s7CQOqco6w9YWJYAC8fLSGsOC+f930fP7fpQGD7KEmDhBBlpzWHh4ftXhnd/KpiUsgRYOFFG
WnOTsvjbESdsavmqRiDNwkJeRloXk3JTqQALyxJg4SQZac1hYaKulWBhmV6wsP7QrVXFP3+X
CFwJFpbpBQsfLbvs1ntuu4SQ5pKQ1ryZzX3w7+//6669hDQLCyczutYFFnreK2m74hKqaxYW
HiYjrbnAL2xrGbHVNpn0axYWTpGR1lzg7ffuOeJQ/n+owBnSh8tI69KvR9zpJv2ahYVHMKR1
gYXHH7hn6uW1dVTXDEqZKiOtua4fWR4+8fn91IazsLBERlpzXU+Zv+3nrz7zLdU1Q7pURloX
Xe96fBjVtUnZpOgHC8ECqutcddKaw8Jtdxz29ydfPUgNaRLSmsPCf115ydd/O/HHpNamJKQ1
h4V7WheWjZriIqRZWEjfOsr7AxaWJ8DCMhlpzWEhd+Ib05fuEYaP8gRYWC4jrTksvOHKjU9f
+45gUsoTYGGFjLTmJuX0mdcdsflrYVahPAEWemSkdTEpda2CSSlPgIXTZaQ1h4WJulaCheV6
wcLQBd989s6N/0sErgQLy/WChcfPrFnw5NuXENJcEtKaN7Ny16cXfPjyfYQ0Cwu9jK51gYVz
Tqx02U+humZhoU9GWnOBb937yxtu/g/t1ywsrJSR1lzga87d+1T51/+mAmdI+2WkdenX0/5c
SPo1CwsDMoOqeefqOeGnx16aV0d1zaCUoIy05rp+6bSqDy97WdQ1Q7pKRlpzXV/7+U923PL1
11TXDOlqGWlddG0pG051bVI2KbrPFpYrwsJyvWBhcdeejbZ9B6khTUJac1h48blPxXOXnkFq
bUpCWnNY+NA/Vuy7ZJ2TkGZhYYhBK7rDwooEWBiWkdYcFh43u9jZ/Fth+KhIgIUzZKQ1h4U/
eeuv7R8/IZiUigRYeKSMtOYm5Tem28965Q1hVqEiARYeJSOti0lZsWzELIE0CwtnykhrDgsT
da0ECyv0goX7jjy7tvwv7xGBK8HCCr1gYfeX3Mx3n/wFIc0lIa15M7O1uh9c6X6QkGZh4SxG
17rAwt8v+v2b0+dQXbOwsEZGWnOBj1qysPaff6P9moWFERlpzQU+w7I89EXHZ1TgDOnZMtK6
9Ot3bcWkX7OwcI7sZVfzzvVxaJP/+jF1VNcMSpkrI625rj9qb7nmy9tFXTOk58lIa67rMVzO
U3fO/5rqmiE9X0ZaF12P+8soqmuTsknRHRZWKMLCCr1g4VXxrdft+cNBakiTkNYcFoa6bls4
fPIOUmtTEtKaw0LrlvMun28uIKRZWLiAmUnSHRZ6EmDhQhlpzWHhbm7BmuIDwvDhSYCFtTLS
msPCg7+a9q2nSzApngRYuEhGWnOT0tSw58g9+V/WCKRZWHi0jLQuJmWDk58lkGZh4WIZac1h
YaKulWChRy9Y+MqxX//tmJP/SQSuBAs9esHCWy89sP+rBy4lpLkkpLV/+/jbdZ4bm+8npFlY
uITRtS6w8IqX1l3z5vlU1ywsXCojrbnAj7C/8JD7fNqvWVi4TEZac4FvrHnituPJbKEnARYu
l5HWpV+fu3o86dcsLFwh+xCheef6TWVZwdEL6qiuGZRyjIy05rq+f87PZi6tF3XNkF4pI625
rht/9utnCyd/Q3XNkF4lI62LrhvPn0R1bVI2KbrDQo8iLPToBQvPafzzj0teOUgNaRLSmsPC
bU+/eP5vp51Fam1KQlpzWHjqi7desXO3i5BmYeFq5iuf7rBwegIsPFZGWnNYeIHv2TcDzwvD
x/QEWLhGRlpzWDj8+RMX7H6G7xFIs7DwOBlpzU3KKXUb/37NZGFt4fQEWFgnI62HSYkPr/PN
EkizsHCtjLTmsDBR10qwcLpesHDqrXOfOKfgPSJwJVg4XS9Y+OrDJw9fMeZyQppLQlrzZvar
PSWhh697kJBmYeHxjK51gYXhj39125QGqmsWFp4gI625wA8LnjPp3Tdpv2Zh4Yky0poLfHX4
+CPu/PXnVOAM6ZNkpHWBCvxPp5N+zcLCk2WLRDTvXK+3H3TPD9ZRXTMo5RQZac11bW+o3nzi
PaKuGdLrZKQ11/WmbVuvvvCab6muGdL1MtK66Pqx4X6qa5OySdEdFk5XhIXT9YKFE8+v8f7k
xYPUkCYhrTksXOufvvVvF5xNam1KQlpzWHj/2l9eu3l2LiHNwsL1zIIg3WGhNwEWNshIaw4L
S2tOOaXnc8GkeBNgYaOMtOaw8NWmtjtuLBJMijcBFkZlpDU3Kec2HnfiV6uF2UJvAixskpHW
BRaufmTuLIE0Cws3yEhrDgsTda0EC716wcLrZm76/NLlHxGBK8FCr16w8Mh/f/TN8gm7CGku
CWnNm9nDGw4eWL/qIUKahYUbGV3rAgs/+Hft9f91BtU1CwubZaQ1F/gvp9y06+MS2q9ZWLhJ
RlpzgX9y7jM3bnrs31TgDOnNMtJ69Oue4X+bTfo1CwtbZOtJNe9cTed1jfu0bS3VNYNStshI
a67rSSu7dt77xUSqa4Z0q4y05roeMe9/iy549xuqa4Z0TEZaF11veWU+1bVJ2aToDgu9irDQ
q9vawlDrL5Y/e5Aa0iSkNYeFk0+4btJp9h2k1qYkpDWHhfknfr7o/oP5hLQ5V9kfrUg6wbO3
kNJ7wpTxE+aMnzC4MrgyuDK4MrgyuDK4MrgyuDK4+qFwFY6E44Lzayd2ArEs1trS3MqjMAXw
NWHhstWL+KWxxuam5mgjvyS6rWJ264auDuAC4yCjK2FBSwgxHOnSlBjx0qyF11P5i8Yg8fo/
g0S5tEIpcOAQOqBc7hf9rymlI7GrYo540D0Ku6dwEtnmEg+zh1TSHVjzLtnd+UmemImvcnga
/zt4jo5u0SUGRyb46ZXvFEp4T6QJGKfxZtICrcThtJ24YHbinRrjmPJxW3cw7QdvqED30VgS
zAP0IWApxn+lB5CDztW4+cAWC5tVV0tnh4wSbqSjAG9KeBBxNxdFy1DiaxRwmFPeLSaHQIO+
dkeEMpRvtKZ7oy3dG+3p3uhI90Zn7xsXgHmI80lx0PUkMJKRjDRE0y7WatqFv6eQayg2VLLY
VOw1ZD5QMCdhtOCYkQiNcAQn9KyPJBQgnHdfeeUtNcyvEXfXoVkK5z3+Lw8uZP7Kk8L1j2uS
1z7VdckwCrVKHGE5lREXkFEd5RfGyxmkR0edaW7g4pjP6uuZkmrjNzF4CpeWUOMkPCfcN64n
vfuKe5IKgL23V3479qxrRtxe+8xZZx1i/+0Q48YJMonXUNmw54swEl07swKBxpKS00pPxriw
lC/jS3zek0vgz4tLS0srVuS5wArsqVoBot4NnkC4YGMUxYmCR+e2GN8W6+hoXt/c0tzZHO3I
c/lK+eYmflXDxuaWRgI9mzsgqOzkO5o3tMICG+pbO1u287DsJlhMa6cQRMuX52pbzM/k2xbP
KefzXJWKpaQsYXalUMR0/PUnz5XnWgF/gFVrEP6UoM8z0xfPKeXB74S2cg/uiEiOx4B7LBTY
ozQlYhgtIxnJSAM9rRRM2Sr87omNJZoZWIy2Dq3G78Zq6S7R2NH0OPYSisfEeA02iyi7v0fM
dpPsReADpyF5IxnJSEYykpGMZKShlEyy4wwMJdeBncAN4uBi+C/y8REEl4BFIKTykYxepcnO
XOuPJ2oj7CQPR6fHmKkdlOP6YZJHoiHSNiZ5jEkeIxnJSEYyJnmMZCQjGclIRjKSkYxkTPKk
O8mzJi6slzXj9T3I1VcyQFyX9OpaHP+UEydrOHECiBOneG4Wo4WqJU61JvLkYPKDrdw1RPKc
Ifl+l/zCyJXiEzfhaPNUSnmkf6Cr0uZlQF751pO88ArZu+QskzC7uT6BNCcjjd9btSR93VuP
n2O7d3iPQJp1LGOSkV4BNCa9YtIXjpMX5BLSJpmfE0raqUet21s/7dxfcSUVuFOdtOa1vvuZ
J3718LmXEtKsnxMzI3BOj1rfPGf2JTd8QnXNOhuxyEhrXuu6EbuHv3Mj1TXrbMTKkDbpUetd
Z9R2NG8Ta814gbDJSGte69ry5d/sezeH1tqk3MxUHFBokUZFSK1z1UkrOKDILj1UefPe6r8f
pC08CWk1BxR9TnvvW17+7M+bCWlTEtJqDij6nI686X8uGHf8LwhpwwGFwZXBlcGVwZXBlcGV
wZXBlcGVwdXgcEDhiAslOPEGSexyor6TX+pT8DJB6al5mdDsbWKQzInnAC+RvoscM4lEusjx
qXEM6GMKmQH9VGUWtYT0SX63HfviQKcTAP13othf8W+fwn8/nQjYnsEByetDpN2E8/+NqaJf
psK/36JSOaHlUAOAju+wHxF2FvwYcuCyzkLdehRjMJSvmlSu5on+nCmnkXYgLhyV56m08kRH
tRzzlJdwm/wpdo41/afMzJH+UxZmji/9p6zM9Fz6T9mYmbX0n7KTI92nCuJHyWbpqA2OAmkn
vIVYIU5hRs9J/VifMHvuxpOAGzMtpE+xsxz0kJsZPX6OGxB1wuJgmhrK7yRNqyAisAZSsOZg
jGNv1gRfqdnwxIk8cSJPXFY8oabgn18RyootiwJbpqzZ8s2vqNacLbMW0tKeLYsW0qrSnC2r
FtLSni2bFtIKas6WXQtpacnW+aQXSl9GHQQIc5DgJPR1pD22KdrQyTe3NsV4H9/S3IFdsjXE
Wjs661s7qRM25JDlANN1fsVUM1XNhjq4SoTHueRAkljEHMcYx4A9AOm7i9KAx+xLofD6wyn+
BmRAV1w3fpYJn0vwmFoL6lKPTb3hMW1PEsSlVykkQr/Sq4JdcjIGgtoiapfoh+JcOZ8JgGou
sQcZ2yZKeo4MUF0i3r8HR+9lLXoBeaYACGs30BPjgODZCJU7FUjrOWigSmQ8ZxAa1By7UlTb
kbTaiKM19S1d0T7X2Un4UqqzWwbcnJhvdXttgndMA4qeM/E0xoxevgmVDTc7PqWSgVyuQ63b
qxvuOCcct4HkR6dhPL/Xg85rHJOG4WYTsiB/km1zlf9GDXeurJcKhhv9eiKX2FdYQ556XkMy
3HmM4aZl5ImzHvmqV02Mrex91UxslPJVZF8KVa+iXl+kehVZw2GqV5Gki1WvIq1sUrgqWGz5
8EeDgvnp+yQnWSt670RyOAXducHpHP0ZZe7AZ51Hoz9oDcxL5rZFHFFFj8WL84h0mxXgPApN
+7E1gvOI9J22dTg/Fxlyu1vM8w4hfzS6x8GLZa5wSmVCuyKWGXdJZUZypDL5XKEcZE7qbD1i
Od58qZz9+VI56wqkcni3VA4olHjbSfKovnyRUN8b4XGe836cR24W48UrcP5peNzs2i8+6x7p
FnnoHumV6jXKmwCPOGL+4rlxsUwwZsWiT8FFsgFy4vc8fV0I7oLs3M5l4R462t5ROifa0VmB
xt2tCBR08CgJwQhxdnWsDf8lUZ5wXgy7hM/En1FsuVWdjR5+fnt7rD3zgtDz4eDhPARlTc2N
0daGKL+oFfIIGcuWrYWxWGNrtENYsgbrilLvVWz4Z7rCDJ+orPkSyt3uOQ3jx/b6ZvhGyXC4
rGvL+mg7ur8tJl6ajR1vRxtfNdQ2GNUmQeFcBnbfToZKCQrHRcswE/5XAF8CcsBxcHg4BT63
GQ5626FBPwceF0Ijejm81g2v3Qyv3QOv/QH+/hyk8zb8/SP4++fwdxOXD9ycE4yGx2SuAPi4
kaCWywPHcuPAqfC307kcsIPLEbjg3KAbXtsDWjj6oQMQXgTbNZMMrThuG/PqcRwZwqizWgqR
N5OBGg2N2wlQQAPhOSSPnrmQAE10fjkpE513k+vo/GYGiN5DykTw4A/kOXT+HABYxoi/t8lz
yNZ+RMpBw/rnpAw0iJs44Tk0ZLs5oRw0QI8m+eHwmMwJ5SF/Gz6YHwmEo5YT6CN6x3LCa9ho
eJxKnh0DDzTeIh7GwmMHyY/HUhb4QvLtJuXQV7M88dNi4kAfIHn2taT3QE/n0aWRnqZnZbaf
I6+IcKxHVcEgrwd019Lf13HS77xJ+P1o/Lswok/Fc2rdtfIyUR1WmIRROYjqZ91fS/Nx236p
fHuP+Dvv2F+rNIJGTHFxRI9bhREd/e41S7+vs68TUQJv6RF/73GuW6Q27lEeIsN7RH7AiJ7a
ZPcjunda40nLRG0q7gO1A3Gkf54gGq8nHPR6/Z5gVVVFyBMOB3yeUGWlz+P1+aMVXm+40lPl
q/J6vN5QMIj++sJVPvQn5At5PT6/rxKeVPrQpbDfX8l3xniYq6oKwRIrq9Gp31PlDVSEPV6/
F50iIsGwD9ILotNKj7c6HPbARyE1H77D5/F5vYR2sDog3FUVhOTCYcRKMFRdSQYA5PNlI7TD
jYHQq+CPsDbPDKEaeZUHiKcTPm6xA4TUpW3wPys0GTaoaCs0VS7Akw8Uh0ODUQENbgAeR8Lr
s8lUfC1smnXQ+DXBv1vh33Mh7auxMRTSb+C9dzKzO3tIPA2UnoSc7MFMDWe+ZtFvoDZi+C3E
iNHzQiDFpBhBDDzihSe/OzG3goFD1yrI9Rxi/OxELkeSMpChnE1+L8A1Erqbm7wO5BOaTeQ3
1Dm3Asngn0uMNzL4V5PfR+KaC+Wja3eS/FgsAcloP0nfMYnRzlcx2sG0jDbzobG33X7JsNuG
3WasXKDajwxQVdDnqfZ7oZULBailqfQnWLmQF/8JhKGVqwx4sZWrDvS2cgF/QLByQZ8PWTmv
n1q5ymqfJxCqFkxauNofhj8FWCsXohYWWi/BykGjiKxcEBpVv8/nV7LbqEU/P4RqhLquuum2
KJrulwzTPUBMd4GK6a5K23STxRiG6TZMdwrTHQwgG1Rd5YNg0AcNXbCaGjpvgDF0lV6/H/+p
hGc+XzCMTiorlQydjxi6QNiPDJ2viho6PyQSqAwIVi2EAGpVIMQaumCIGroqaugC1cjQQcPn
8UM83MvQVSuY7kFeI9R1DdM9WE23W8V0V2eCug3TbZjuNEy334dsELQYEA9CQ+fz+0Sc6Esw
dD4BlqJZBZ8XQUdo6ODPvQydP1xJDF21FxUdClFD54VA2B/0C1atuhoh4krBtAk/VQYoPg74
Q8TQYVOKWPX4veFQWqh7kNfIb5juQWy6C1VMdygT1F2laLpfHkCmO4hNrpSPqJjuWsZ072RM
d4gx3W2M6S5hTPdLaZjudYzp5tMw3fenYbp7Bqjplk8LBypD0AaFQujNPwwNXWVYxInVoQRD
R2cU0Fk47K3Gls7vVbB0gmmDZVeF8KxCmFi6UCCACJD5haoQhKy+6mrG0gXwLLFg6QLU0iFb
Gq6EhjVQVVmtZLtRk/7jUKoS6rzKxvsZVeP9csbG2w7mEOO9CLbPtdBgbYB/t8G/OyDtaxjj
fSss6y7GeN/HGO+nvnfjbSfGew5jvBcxxnstY7w3MMZ7G2O8dzDG+xrGeN/KGO+7GON9H2O8
n5IZ7yIV4x3OBHdXGbjbwN1pTJkglFpdiT+3QdMTqpImGBJRahW2bT4vRqmC2asMKk4w+OgE
QyUqupp+06sKhSBKrapkUGpVWEKplR5vUJwbDlbTCYYqPMEA//UHfJVp4e5BXiO/quk2cPfA
x93DVEz3jExwd9Aw3YbpTm26A2gWwI+WY1T5/QGP1y+C1LCXNXS+ar8wwVCN5oa9CMBW+oN+
pQkGshwDWiFYdMAfJIbOH6yEOFSYKoYWNejze6DxFA1dAPIiGroAxah+wdBBm+sPBXxpme5B
XiPUdQ3TPVhNd7GK6T4yE9RtmG7DdKezNhABSS/64hYM+cMeX7hKXElXyRo6vzcsfNYLSRgV
mjKFlXQ+cSVdNSq6WvisVw3tVTXEqNVkLqE6VI0MrI+ZXoDE0FkILcTwk5V0aP1eOOwPoOkF
byAd0z3Ya+Q3TPcgNt2bGDvAmu5rk5juMeRw4lIXtsTW17fwJUJ7KIW/zeLoXaksGbLiWtkK
asXXKW8Jz6gcZDXbQHyRlryhFfhxe0Sa7LZII9V+S7c02sCR51NwmswSj+lXq4s+U/tFGyUZ
IZmlEZYN+8N+jw9P7oYDlZWvggVkPrAPD8vakrJZ8ZNuI5mVll4CsqlWzqbiTzyfMRPyNAHy
MAk+ORV293LYbffgbmqXmRAn+esg/OUT9Y0gXc9MuukkpptOJSYENY5yahKS7Cg3QyrIgKru
KJ/b1b41mmobeZYMKokkMQ38Ppi4jZzu6jETC4kOY6v24N5GfjlRunwbOcDPcEl/o9vIc4jZ
6dkqd4/HPukif/uyjXw4oRTpkMqQtpGPUL1qIn1V+aqZ9F7lqxbSE5SvWokxVb5KMYXyVSTp
cQpXBaxBXw/pPjIzwRozgeQWL4eRPJt6uYibIMIVSW2RR2nug+uWzvxUFAEdRFnvZq/iMcXB
FJroDyQHJHcqN1z2zksrM4s8VwIkXya9K5OuU7lXsTrQr1519jgF9kaosFeTFnsZ+Jd7Vdxa
mbjYXM6kRYHJkSpMRtJmMk1vcxKTicsq02FylAqTszORZHWmksyQydEqTM7JRJJVmUqyKjMm
x6gwOTcTSVZlKskMmRyrwuS8TCQZzFSSwcyYHKfC5PxMJBnMVJJpM6mEXx+NC06rNMKvqWo5
1NFPb/fOFL9S984GRhw6bpBYxDkF9PZfR3+T49fxIuZUwq8Ur2aDX2mwQ2U3SBNBMjdIPEjm
BmkSSOYGaTJI5gbpMJDMDdIUkMwN0uFAzdHReJnVtRCru4A8wbo4Hp8Kv6a2vMnx6fgU+HSC
CrMLFYzneO3x6fgU+HSiCnu1abGnET4dn2KY5VWYXJQ2kxrg01RMTlJh8uhMJJktPk3F5GQV
JhdnIsls8WkqJg9TYXJJJpLMFp+mYnKKCpNLM5Fktvg0FZOHqzC5LBNJZotPx2eATx8l86tW
SL4E49P2LfUtzadHZfBU/L2Rb6zvrO8DUB3/gweqRhySoRuHhAWli/HnSU7xN8C8uNKPYBhc
drBAtYS5gtLMjIGqNnFISgmn7JSmWl6KQzIt46cQJ2UZP2Umn2Yye8pCPlRn9pSVfLzM7Clk
xadn/JQdALF+6TwlDD0lMttrJUMP9R/NeiOd2mvoId5I03cdTZso+z1ByXU0zdERkpKeKmNz
ucK7xFQ93yXkFVB6lyhVYXYFkOK5UKsuF0aW7xJy9pTeJaapsHdMWuxp8C4hZ1IJEpWpMLky
bSazfJdIh8lyFSZXZSLJbN4l0mGyQoXJ1ZlIMpt3iXSY9KgweWwmkszmXSIdJqerMLkmE0lm
8y6RDpNeFSaPy0SS2bxLJGdSfa2GDZKv7jXXrfZmkWkogDRq/8ON4ZJuKABjHnrohwLwy8oU
Xi3Qr1qFAggknQMPJp0Dr0o6B16ddA48lHQOPJx0DnxG0jnwI1XnwFlpmkhZTQSDyeE1vXcs
OUR4jf36i8tI+tPZP17m75TKeckplbPTJS3Jv9/aI97/ca50f1uedL83X6LrLpCc93cXSM77
ax2S835QJDnv3+iUnPfvLJac9/PDJef9Lw1Xdt4fyZGc98dHIuf9Z8hGs7Ggf1MhOJ8T3EgP
XK/vSZ9O6uE9PboDygm/oY4B6Vzfz6xi3tHLuX6b2HPTca7vANfA32+Bv98Hy38Rnu+D52/D
83/Be76Czzu5kYDn8kAFNw4aMCdYyeWAk4gz/Y2cG5yGnekfxSWune5PZ/p0w8Q1pBxE4xZS
Djq/jyy/QgsGXyT3o2v7yHXqTJ8uZP4XKRttnviKXEebJ5zEOT7aPMETp/Zo80QFcY6P1vIt
Is7x0cK5lcQhPnrmJJIfjaUm0EHyOk3mHD9A5DdMNjCWgd4bKXoPjHSORBoZabpOAfQLE0Ld
4vaBbmYDXITZAAeYDXAryAY4BEf2m3tvXPPg0bYnYRuCuOnN1tPrfjximhl/QMymtzYr4w/I
3NNrFEM6iUwEYvn7CySeu91SvSKFvTfq4dHfEUntA+gItKHt+x8Zd5P2PZNHDoLRdghFT/Az
eXzN6wl7Q8JG3RDa5hWsDodDHmE/l88Ln8G+3kXvZUH4U9BLNtn6At4wfCLB13ulsLsrEBT8
u4eCIU9lwOOvoo5vMFdoV9r1QNjzM6DZ9Cqb0muA3A09NaVS57Hi/1ywW7rh3+EwN5HsWjgC
/oZ2MPjJBEEYmpOF8K7j4N8owfg/hiWfBa/vgM9eQPan/ZwJfHUV3ld2gOn+AEgBu2nwbjqn
S/eVuYG0r2w4kPaVTSR/nZg74bqL2X+RQ+pP95KFiQnMJ8s73MT0HceYxigxpUW4NgKPiNez
SDnIHO4g/CBeLiD5kbimgukag2uauH8sqGL2ytMye8zca2/Ld6Nh+YaO5QtXeQLKvtRn8via
11NVFUL7XX3VXrzBNVQVDnqEjanhak81NileMcqF3+dDLtSJt/RAGO1dZXey+qr9jEkJVgaC
sDC/xxfyyi0fama7Bzqbid8b5MbPomj8bjSMn87Gr0rF+FWkbfzINx3D+A1t4xf0VPsUvZFD
q4KueT3V3iCOIBFCzmV93oA/HPBUUqviE/yNi6Ei/NCOBALEqoSqKsOwiIRQEUGCpwKCj/FA
VdgT8nsqq0IJVqVabvwGKJuJ3zEN4zcwjF+1ivHzZIL8lI3fTd+z8cO+cW37FY1fN2P8lBy9
IOPnVTF+ccb4ATfjwIYxfutUjB9wpjZ+sIABYfwSXiahhQgFFf15Q6uCrkFIVY19d/tCCAZ5
w35vMIz8TmGzUuWpxDYpFBBddoeRExMSbaEaYyp/gstu4vWVYCpvIFiJzIpPDGwmQj/Uzq4f
8Hz6Vc3ftarm76aMzJ9wPgOaDMm5imD+zoQlx+F9P4XPXkjM307G/F39vZg/6nV2BmP+ahnz
V8eYvybG/J3JmL84Y/5+ypi/Cxnzt5Mxf1fLzF9IxfxNzwT7VRnYb8hjv4AHBxHr7RIbmxXk
ji/kD2HPTv5K7E81WA2tihAXDL1yVmIo5Rd9XsN30srqELEqKHyBr6qK9XkdqGKsSmUQ2iyP
3+8JVVcnf/EdoGwmrrwysN/AwH5hFePnzQT7VRnYb8hjv6Cnyq/oUxq/UVZBqwItix+HTqzE
gQCC/ipobnxB+kqJPkNUV9EvCVVhL4upgiFkW6pZt9EBFlMFqgJh+Ljf468MJ8d+A5VPv6r5
M7Df94f9ZqiYP18m2C9oYL8fwLyfL6zolxmbFR+EUyEfmv1CLvV9CFRVhyGoCgYJqMrc83KA
tSq+IIpLCMvzVybHfgOUzcS14gb2GxjY70gV41eZCfYzjN/QN35hCKIUPRtDq4KuedFUWyVe
RFLlxd7oqyCSCgelRSTwYSHUNfZd7EcRQ8ing5C3ChoaHzud5vVhgBUSrIo/UFVdCV9IEZBL
bvwGKJt+w/gNKOOnvs/HDjkvT3ufT7oOroaS9Ppi/QwHrYaDVvXf6OaeSqC3g9aj6FaYTqXN
PTNVr6LGS32BKjtorQHJHLRGQDIHrbNV6aL+OUf1qh1I7hYjXfLNPZWkztQ5vp1gnDrQ20Fr
pUw7/e6gtRIk37R+lAyn0sqsBb2dsvSuTNYOsFj2lDatz1Rh7/i02NPIARbLpNLe21kqTJ6Q
NpMaOMBKxWSNCpMnZiLJbB1gpWIyosLkSZlIMlsHWKmYnK3C5MmZSDJbB1ipmJyjwuQpmUgy
WwdYqZicq8Lkukwkma0DLHUm1R20OnQBs6mqbHhrNQCj4a11HtDbWyv1D628U30BSLZTfSFI
tlO9FiTbqb4IJNupfjRItlN9MUi2U30JUNupPk9mgh3EBNeD3h6W5qUCs9l6a52XAqzOV2F2
vYLxnKc9WJ2XAqwuUGGvIS32NAKr81KMuQtVmGxMm0kNwGoqJmtVmIxmIslswWoqJhepMNmU
iSSzBaupmDxahckNmUgyW7CaisnFKkxuzESS2YLVVEwuUWGyORNJZgtW54HMvbUiMz07bbCK
3Qi0xVrqO6ONfB2/JVrfSlwb9AHBzjMQrIFgfxAIFpmwhZyEYO34Nzv8zdELwS4DSm5cl4NE
N67ZINgVIFm8rGNAsnhZK5NOx65KOh27Oul07LEgWbysNSBZvKzjgFq8rOWMREzkE4+aK9Nl
vexyxq5MlwPJQTdN6bgypaTzZGxuUgDavdkcxWBmvoS10aVpjShjyXcnWkZeYhnq1RupMBKu
UKnKZiB521OvCtKFly+Zj+iny34BmVL35onPqbOco8DyMSost6TFcgFB2hlyXUQ+FqJH02E8
X4HxlSqMb0mbcYS++8g4erSvjK9SYbw1E4lX913ifWZ8tQrjsUwkXtV3iVf1lfFjVRhvy0Ti
VX2XeJ8ZX6PC+KmZSDzYd4kH+8r4cSqMt2ci8WDfJd4HxtUXaOSQYQa/CyyNNTY3NcM3gCXR
bRWzWzd0UfS/EpJYYmEWYJikubdUVTbQv4Gwhxb6R+lbeCwmy9/pb+j6YnjX1fCQo/8Gitjb
TPhcmr9WQv/0qUzQP50OjWyVrgoGq4F5ngYnjDKL5lgQ2tDLYCHJnIDMw0kZIWZUeANjkGwK
lnR9CsYcMsZMCYyhEtuQP8Os+LKKfHFJDWWuosdqFbOZscfqNCr8w7KjrMfql8jxomGrBrUd
na6yqA1ZwM8VPFZ/rvAdMCqbdxTsaJQsMqcpG4/VTapfzVjaZkKliYwP8jkHeq+XHOKcwwIT
/Rn9cI4wk7BI+LCEjm6cR2vBvNxfRN/KbovgW/nPaH7c9LF4f51ZuP9H8PjCfF6vFfbnoxX8
litE/8teV5vo95nP4UU/yz05gp9ltA61e1SPuFvgzlxevH9FnnT/x3nS/WC8cD9SQJu9R7x/
nVu6HxRK9/OHCfcjfj4ulPxBtzklf9AriiV/0Dtdkj/o/SPcveqI1Ng20ivWkR8l1dE9WuLh
ztESD/GAVMfuMdI9kbGMHKqleo3K75HKGc+Uc5RUl+4JUl2eLmB8W0+S6nLAzfi2PozxbT3F
K/L80hRe0bf1/UWSb+u2I5Bv65dkI50XDP5UCE6DPaQTHnNjW9rq25s7Yq3EUbHgOnhZV0sL
v3F7W6xzY7SjmbgTboHvQ631nc1bo/JLK4TvGDg/N9ba0NLV0QxLLKlvadtYL2woCJYKd7ZH
m6Lt8LWK3xJrjLbg3xbwJfMWtJbz8xY0lgquoLtaG6ib42ijkhvoDtHXcktsw2KhZJmDZ6Vb
kvp1VnpALy/OAq2ZaDtGH6uXZqX0r4rcITXmPYV7cKP1Ga3v+2p90lsK+xbUaZJ/b3hctPVF
8L9icAQYC2ZD6LEUTACb4flZ2Ms3emIYuAEUgLshpH4IQpAn4HvSczD/KjzegucH4PlHkKaN
cwE35wSjORuYyBUADzcSzOfywEpuHGjlnLisbVwOOAdeuxjeexX87Vfw3t/A/D0w/zDMP8aN
Aq/D/Dsw/x6870tYhtuUB8abxoGwyQnmmHLAUpPwgnucyQ02mJCHdd4kxawCZFcN3blXTGDV
EWQHl5msws0lox2K6joBSB7Wi8lb5llA8HLuIBhpGJmju4Hs5kE83M3snXmIXEflPsHsBnqO
3JOPJ+CEPHr+LXI/GnUPkPsRvY+YnUE2Trgf0XYT7+mIv9GctEtpIieUh7yqe4gXdnTMJ97T
UVkriRd25GG9lZQzFmtD4B1dO4eUg6KnXkzoIrlcRe5Hu6B+Rejy8PgNuQcFR76H3INiED9M
7kGhfh/jBPoIXL9O7kGBa98h9yCdvEfoIqj+JeEfQWG3SeAfRcYbbxJ4RCFQwiahHOT1fY5J
4B8tp11qEvjx4JYhyBW9KmwwJXqRb2JWQLDwuxT03lzbG36zswUSBqfJy0lYEp4toti5Dlwh
Yr0es4D10Gsozx0QsZvb4k2IyaKEan7G9V4ygfd8uXrE/V/dOVJ+XW7vnbZoNy6fJ+3GBfnS
/T35ve9HmLTH3ibuzK2zxMX8X2Befj/SR/zY+EIR2w4XysfRvnOAuGs4MjJx1zBN/1KoI+Z5
FMPzaIbn0cp1jI9hvM2M7b1DGfHvtkt12WlXrgs4W6rLOl6qy063VBd+cu/yceyYwhVJdxZj
WV0SXzhUMfg0WKUj4MEMxwoAxOvx+auq58X41lgn3x7dFG3o5FsTARJTgB/eHeZLfOXBUq8n
XBkIVQQ93uqqCr8nFEZ+YwLYbb4vXIncKISrg8izQria7Az2e+HdwSq8Ubgi4AmGKuG/AcHF
FizBHwrhPcPV1cgDvy/sq8b+aIIhTNmLHg5UVlcgRwrYV0MgGMY3eKvQlRCmAnOwNuiekI8U
GwjhPc7hKrTH2ev3VSIHr5WVIS9TLa839CqYDmVVZsgrTXlhO6wMdlCjsyqCHS8nfObPgYPq
BGjOp8ABbzY8W0IiqVMTexy8dhI8GsikcDOwgzaY30rOz4CD1oWwu16FuywAt8Luexu8djcc
QPaSjeDUlD0Kz5+G114gz74Cz18n9/wDPv8JKcPEccAMgY+Tc4BCTrg+issTO9Th8PoecC4n
DMDskgUT+TuMyGICARQWMviOZzY15pBrNOSMi3yMtJHzk0g+l8we2wh4aSbzcgXks7CNmKut
JF+EpSJcR3xcSK4jwHIVyY/AkhJ4H0kmRWwEpNxNBl8EUvYSWuPJJJad1Olpcj8CIy+Q/CQs
UeEeBEBeJ/kpWLoCXQQ6PiH5qVjS0npDMwEjCACgMDYOAjQKOaGccqwFAURMx1oQnk02zZ+n
uMdHbZo/3T0+P3TNGhvWjQ3r6r/Ruf1GIG1Y54AeG9Y3qK4nbGQ+U5rJCyB6uTgT9N7e3Zj8
G6nS5m4pXeitC6Ta3E19WwhFJn67bEzxTXWD7C2JVuQshYXajUAeEjiTb6qv4rc5K31CnU1r
mvsr83WxvakqbaxPMezb0LG9fd1fuZHaS0Xbq8Xq9GZV27tRZrLyicmKKyyS3pjd+pTktnVj
CtvarMLo2QpmpjejmtnWjRnY1kcjRXETYSCHrvPDe35UlvblgsSlfcnqNNQ73jD84nmv+ReO
TQVRN5XLaaASHgBD23wy1jeKnQl5nw2QDovOT4I9dKuD7W7q80rFWPomomqAwfkfcMsYxyyL
GcvkxzD50Ux+FJMfyeRHMPnhTN7OdGobk7cyeQuTNzN5E5PnmDxrKLqBwyTUzE1mrSnl7w71
TmNTXB+T4vroFNdHpbg+MsX1ESmuD09x3S4zofJkS3HdmuK6JcV1c4rrphTXuRTXQYrrF+Mt
gu40ZiK5FMdwsaQCYo/zgBQvl8bTdZAWTv3FUfttStjycpRItaQHTc2fXlzUw5wjOuJ5Lrg3
R+CPI3yapBLWbWj6CDneWTf3YH4ETXQ///wHxBGPWzzPBS/YBdvBYW4skDOWB5rWRhJOe9Yz
50IJZlyCDdbQAW7EE0wmZgmUUsr0rmTp9niuzK7dgkG8JYP55pvTopReua6MykV33x5JrAOX
Ni0uI1rpl5uTUbk5CnUwpU3LlBGt9MvNzajcXFkduCHQlrgh0Ja4IdCWTEOgLZmGQFsyDdq2
dHj8dOY3CQ0sb+Pcn1g21CCi9+bsEmvNkbUHLVLZkcRnS3pM5FqvNwIRvQIRPW4Ta7UDT93L
E+Lkp6S8n5G/55G/hxPuuaS44t6c4xW4FycNIr3lrR33iJNU3JsGNff4bS4BBf618dKl7/7o
BNxyXrAnazkf1zB/cRkS5tSg5UBOUnFvSSr7F+yZyV5L7tORvXVQc28DcvT/wfhV5h89dU+N
wP2uJNwvUm33IHvuMSepuLdrKvv+7rWOQcr9qDgd4yaSv5PxOOZisMVh+NOwqxfmmCS9lRdI
V/j4BHz9DZPd0eSeVgjMZY45bluhMDO2CT7yMXhdnLuiMwRCWW50Ls4oFoPTEqaL5elcUgvl
sZxSVHqSjwhcOsFYS4fjvws+LaixoHtfLJhqOctxTsE/Cziood5clsR3Mr3bhA+6mWfroV1K
MwLxma6D+P3+1Qn5ERe0MBKf69atEw9WriZY79NAIyz0Y1wvjpkXdirUplQs82pwO1GGOI1v
Spxjs2BmrekAWk4ciCxJgA9blDsFnHWSg00lEa/Ivg/ndoFHs1I8W11tFc8Ro56e4v/1Gp7Y
AZ2v5ULFc4RPxFZPzyHxOER+E76z6a14LnPFm9N4bxjqijeRubf0FN/9J0HxpSfmQcWbCJ87
H/lS8XDhmmireMCcW4ityljxljRetrRS/CNZKR4orPzQRvFmMmWakeKhBFGPN1M+DykfLmw9
9Va8OXPFq40O5gHX4/VTvIWoIy3Fg4sOx2N8/P/eR4q3ED4/ue8MxUP4qqy34i2ZK96mcpdF
B8U/NkAVLwRdyhDc7d/6GVK8i/J5vHBYm+eKeXQIoYb0HuNdmSvensY85FAf4234yNDUd78z
Eo3xNsJnt8rhwm+IeivelrniHSp32XRQ/MMDVPF2fGT6Ooc+17rgc5TPHlAvbOoS/6JD+Kis
t+LtmSveqXKXXQfFPzVAFY8a/3CCjVMqfv9W4Tv9/rt+mhs5T6bIeK9DWDrJKt4EZjv6pniO
UTw7JKf1MkebJ1V8OqPDLo0U/7usFa/2ZHaKR7yPSFfxkXMExcfvfiqHUTxi7bLGib0OYc+C
9ornslV8zqBSPKeL4lE9Rqar+J4rBcUDsDunV49XllGuxopH8wOmbBWfO2gUz1ZXW8Wjxj8q
XcWve1hQfPf97Qk9Pq58IBnlaax4ZF7M2So+b9Aonq2utooX1rqmqfju14ipH9/CKv52+9uK
h+DvQVvFo/kBS7aKzx80imerq63iUeMfk67iwUWC4vmGqxNMfY/yITj30LjHHy9NvPVZ8QWD
p8cfrz7PmJ3iUeMfmza420wUn79DDu6UDhd+K9JW8d3M63afFe8eNIrvTjLPmJ3ikWDHpT3G
02XXH5+Z+DrXo6h6PRRPF/dnpfjCQYXq7SkUbwJFthPt+Xl1jipb3P5ebsCxzHaF/X9yxzmQ
S4feip/cC9wy6wjEl8diUgOUpuPnzzsk1O48eNepeB4gQK6XxYvIbAmHVkT00DLK8foIvI10
Bq+w5xTvkqrACzA4cfFGPqBL9j2EUbT5xwY2w3/LItkIE5WJBJNcmOc5XnOX5DxeeJvjO7cl
p7vwcceIwg9c5xVqK8zbgSBM1MaVhMnh/xwJwmQD/Mmllqur1JAEkkstYJrsmGKe564zLXAA
M+9uM53sOGByuLWQ2rlmKrUgaYKzVZqgCUutFFVJlBryXbEy2iI4D1zQ0hVrj3Y0YHd1x7Yi
n4MlKxcc21HO8wtiLY2lFXi/F/0AKIrVhcwvYkNz4YolJxNupLAux1vkyGssPCMnt+id3DMK
L8v5rPB5yEqlOVvhXuSiwt1LmuRelSZpxsK1JzRJZJvW+lY3d7ZEVUSHRy5EpK+isyRpl0LJ
6qJzgOXm2W60oKrDHHWjBVWLLVG3sKBKaUyUL9riyNk0osTJ4hMUgGa32ErgJnkN0JKwN82f
FqAlYXvNLxagBVror6kPNTBrXAPKTbIa5ILfmzscS6wnOf8B7y2xhp2vWe5wuK2T4OjJW/re
fKcTzuRDrtRgLcSK4tll0mBx+NEKPMhIK01zsdksJqBCaJ7Iu9tiHFUnux6OSkDVTSWibx0H
rP+EIprkfNz6GBRR2Hmb9VYooklZi4gjIuIURGTFUrAkiIjGP1WWkpusatBOQgAItU0loZ85
D1hPdf3DfCuU0FLXa5bH4DNBlxaNyEQkZFKQkE1FQiiGU39K6LE0JFToOmD9Gkoo6Hrcug9K
aKnrNusjmkjITCRkVpCQXb0N9auEUG1TSegqKKEdOf8wPwIlVJ/zmmUffGZRjhYSshAJWRQk
5FBvQ1X9KaF9aUjo8JwD1oLcf5gX5TxufR9KqD7nNuufNJGQlUjIqiAhp3ob6lcJodqmktAd
UEJXQgn9CUqoK/c1y/vwmZNytZCQjUjIpiAhl3obCvanhN5PQ0Lh3APWw/L+YT4p93HrISih
rtzbrP/UREJ2IiG7goRy1NtQv0oI1VZZQqMicewq5DzubMGV3txYS6y9A1yNy0H44xzA25J/
vU/2gZe5h9wnLJVGiB3NvR8ikkGfXJGY0KKLbjKviCaV0c3ocxJaYo3W16MSetYB8Morr8Df
hE8O32t5P9D6oCVxWtLXrbyhpp90yxty7dJIAzl9EKfvcx+CiFmaBA+Qqfch06+M8ozy+qG8
D4HbkugVZUhadaM8ozyjvAysAh1bTTqMrYMG0xvlGeVlUZ7Ui8wGQjXKM8rLciyyGL3IKM8o
L8teZDV6kVGeUV6WvcjG9iIjGclIaSepF9mNXmQkI/XtS1gkHvkJfidCQfOkoCw3iBFVhBn9
X+E1HSaQsGcDL/9wJlx1AHFxLL6KzotIgBcO3ovuWxZr31Lf0nx6NHEfg0K0F7QGw0HXbAjr
Nlaku4ZDn3Sa5Fz1UP8zlBjthesV7WUUXqWTmzTaC/LfiaK9CM9yvViXztloL1ZSAo32Mpco
GK0bmsPkZzP5CJOvYfKzmPxMJn8Uk0f1nEKO6Uzew+QrmHw5ky9j8tOYfCmTT4z2wtbmG4Vo
IHNSXJ+d4nokxfWaFNdnpbg+M8X1o1JcZ6X9rcL16Smue1Jcr0hxvTzF9bIU16eluF6a4nr6
0V5SJSnaC3oXmEDsKoomhCIGoQ0eo4EQ+2gkEGIdDScr14YR/RSS5/sW7SUP93EntKU5Ugnd
f3wiB7sIvHL/CZFEfk8Wz2m0l3xcQi4sKb+P0V4KhBC2sBaFfYj2wqVxV7JkRHtJl5YR7SX5
3Ua0l4HXloxoL0a0F63a0mCP9uIEcjSgT7SXCIONvtEs2osrKa7QLl5K5tynE3khZ1BzL8di
J0fWnDnn6suvuzNJzA7acgKR3v1VBbP1gXvESSru85LKXrt4KfrIPn9Qcy/ba61btJeMuU8r
2otbU9n3d68tHKTcjxJH3Knkfq2ivTyHo714Cg+aULQXV79He3HpFu3Fjeer0vUEv2/bAdz/
rvjn8ZH8hGgvzKxegly1iPYih0Z9jfYC6EPJor1w7JxzEjibrluhG/rNE/xnRPEvEcUfSKr4
Qjxp2VvxlyspPvK7DX/HrgPdjWsj+Yru9+WK1yLaC5dU8Vzmik8W7WXwKv5zovj/IYp/L6ni
i/DMdW/FX6rY479evh8r3noIKd6UhuK1iPZiSqp4U+aKTxbtRWvF7x6gih8GBL8qGSl+f88q
pHhzGorXItqLOanizZkrPlm0l8Hb4zMb44vxN6w0x/juxy7EsTn3v38aUryFCezFKp71GalF
tBcLo/jeIQAsmSs+WbQXrRV/4wANATAcf8hMU/ERAu66D/sJUryLje9E/hJPBZiKVtFerEkV
78pc8cmivQysHp+J4jMz9eh73/RMTT2/7XakeBsT9IP+FZjsERWvRbQXW1LF2zJXfLJoL1or
/roB2uNH4tfxDHs8/lybL0Z7+U9xXPyLmCR/D2kV7cWeVPH2zBWfLNqL1oq/pd8Uf4go/nWi
+E+TKh7xdJSCe+ALlBS///L3gzV0RkU59oMc3Gkd7UW4p/eQnHZKFe2FFqiVe+BdWYO7UpUn
s1M8WuYxM13Fgz3Pzsbg7uWxdWkqPkcHxU/LVvE5g0rx03RRPFrjMytdxff88cnl2NTv+vC4
NBWfq4Piy7JVfO6gUnyZLopHC7xq0lV8/M7zjsemfumedBWfp4Piy7NVfN6gUny5LopHq/si
6Sq+e/cN9XjmbuNvj5PFflBTvNbRXg4BYe1sVorPHzSKZ6urreLR0s7Z6Sp+3VNXL8Rj/LAD
CT3+kLriC3SI7+TJVvEFg6fHM9XVVvHoyTlpm/qb83j8Hh94/rheQT+UFe/W3NT34FX0WSne
PYhMvVRdbRWPw3GkjepfEJZdg4c+Z1E9fY/vD8UjWt5sFV84aBTPVldN8SZwve1E+5m5dY4n
bXH78bkBx5u2K+xz+j3aSy7+VDoqIRpEr91RvkBVdeD7CfMyZ1CEeckbZGFevuCudxaZf58/
zvSk8yPTL/MDpjedfzadk69tmJfDSNubrtL28rHUhieEeUEfJcQwL/UN8E9z53a+5PBeIV3c
QIpLoktIF5BOSJdAYV3OlCJHXl3hGTmg6J3ctsLLcg5oHtLlHtL87lFpfgWDN6SLh4R0cWUV
0sWpcUAUV1ohXZ4jIV3Quq9sQ7rkfi8hXUoh2LjP2uxcarnBcal1vnO+9UHHj6wVmoR0cZNG
Wwp6+3h3ZxbSRQ8H70JVU4nH6Vxl+xSKp8I53fYiFM9850jbfZqIp5CIZ5qCeAozDueiX9Ab
VONUUroUSunHrqWW+6CU1rrmW1+Ez8zWJGBJEZFSmYKUigZESBehtqkkNN61ymbPWWqZ7Zpu
extKaK1rpO05TSQ0jEioXEFCwwZESBehtqkk9GsooYuhhJ6DEtqSM9/6NnzmWE0ClhQTCVUo
SKh4QIR0EWqbSkK+nFW2sblLLcfmTLf9B0poS85I21uaSGg4kZBHQULDB0RIF6G2qST0IJTQ
jVBCb0EJnZ073/of+EyzJgFLRhAJTVeQ0IgBEdJFqG0qCc3PXWWbnrfU0pw73ZaTN996du5I
26eaSGgkkZBXQUIjB0RIF6G2ySSUDy6GoPSv5vPd90JQio5rzEvdfzT/GLJjMvWWkDRxcA0I
0ekEkHoLv0P20T/bDwogxWRDtvXiSL0Kh1i9TKReRUOsXmZSr2FDrF4WUq/iIVYvK6nX8CFW
Lxup14ghVi87qdfIAVMvNiQZ3rszp6W+YTNf39rIb9vY3BklsclQ0jY2GXWJNVQOIxnJSEb6
oaeUscmMZCQjpZ3UYpMZyUhG+uFaBcXYZEYykpH60IvY2GRDbWbCOIxDz0MlNpmRjGSkPoxF
VqMXGclIWfYiIzaZkYyUbS8yYpMZyUh9S1JsMpT0jU1mIrHJcDiypbHG5qbmaCO/JLqtYnbr
hq6OVLHJkqSk1/XcXgn6N15UYmwyU6/YZIV4uemopLHJEtfGcEkFI8UmQ15nkB+KEXi3lQls
ANKc1HogORPtBrVAivrA3qVUR/bJbxRjRrG7htBdw8VfJsGDB6B3/KSIuwsH86Ipfu8Xlhrp
VIjhNBqXVgSGwTqKJcRLzXwE/t2/95tJEeGnCeTvYcy5EIFpDOFnBHy+bzGcxuISRkFexqQZ
d0nLu4wYTunSMmI4Jb/biOE08NqSEcPJiOGkVVsa7DGcEjZAYDQQeXrYiaB82SwBDyjFU7GS
e9+Z1ZtjUwrcJCHKpDE9CCepIpIMS4orNIuClCn3IL14KsWDmnu6ZUFCgaUfLogc/eAxacRw
2l+T+OyEiGocoT5wjzhJxf2IpLLXLAqSTrIfOai5l22F0CuGU+bcpxXDabSmsu/vXjtmkHIv
xHAyMZhDqxhOb+AYTtMKgRnFcLL1ewwnm24xnHg8/0B9D/V2+p0wIxB5plB6v3f0IYZT352F
sdCoDzGcgDgQpYrhRK85+jCbpeQs7CvrwAzsMQlPL6WpeDqx0zPmg0lpeoI16+AJdj0zI5mh
lzhB8eY0cLdWXuLeyFrx61WelBxMNdlOtN+TW+e4wBa378wNOK63XWE/rd+9xI3C6GBkgoOp
kerz1P3tJO60QeEkbjQWoi1BiOjz9glIigPORdwM08k508yOvJNN5+TYzO/kbjX9MucjE/Js
pqWLuBmk4S1QaXhjsMysCS7ikA1vmz836E3m1+z7cwkXKazL8RY58hoLz8jJLXon94zCy3I+
09wl3F7S2PaqNLaxg9cl3DTiEs6WlUu4Io0dqtnScgn3BnEJh2Bkti7hhn8PLuFM4F17rXNO
7pIcl6PFOSG3JGey41ynLdeN58e0sJVC8xyHm2dpQr9GjuLaZlfyM/mgJxDOW9WwsbmlkV/V
EmuLwt+8nnBl3gqc8fmre7keyseG0kHOsu/rsGq44srCMrbbG9vtjWQkIxlJk2RstzeSkbRL
xnZ7IxnJSHKrYGy3N5KRtOpFxnZ74zAOY7u9kYz0fY9FxnZ7Ixkp215kbLc3kpGy7UXGdnsj
GalvqX+224fiwm9OvAp1RXtsU7Shk29ubYrxPpVd9uzfPiR9l6eC/t1lLyziobKQFluXRbaQ
ZYyCEcQpUlh3ZvAFrhVTmX9aW7S9eUu0tZOfV98ZBTFcreD0ysD0Sq+vErTilTzMXYvmwXuw
ylvxWqNlsc7o+lhsc8IFh6RE6ce8hIKi7dIVp3B7Z6wh1iL9iv+Qswtwdcm3I7QhpeaPzz8/
S0krUgsNRczxCJDW+vQ1cZH/BwAA//8DANHGkGA=</Template></GraphPadPrismFile>
	<xsl:template match="ps:Info">
		<a><xsl:attribute name="name"><xsl:value-of select="@ID"/></xsl:attribute></a>
		<table border="0">
			<tr><td><xsl:apply-templates select="ps:Title"/> </td><td width="20"></td><td><b>Notes</b></td></tr>
			<tr><td valign="top">
					<table BORDER="1" CELLSPACING="0">
						<tr><th>Constant</th><th>Name</th></tr>
						<xsl:for-each select="ps:Constant">
							<tr>
								<td><xsl:apply-templates select="ps:Name"/> </td>
								<td><xsl:apply-templates select="ps:Value"/> </td>
							</tr>
						</xsl:for-each>
					</table>
				</td>
				<td width="20">
				</td>
				<td valign="top">
					<xsl:apply-templates select="ps:Notes"/>
				</td></tr>
		</table>
	</xsl:template>
	<xsl:template match="ps:GraphPadPrismFile">
		<HTML>
			<BODY>
				<xsl:variable name="Chars" select="'ABCDEFGHIJKLMNOPQRSTUVWXYZ'"/>
				<font color="#999999">
					<p align="center">This file can be opened by <a href="http://www.graphpad.com">GraphPad</a> Prism (version 
	<xsl:value-of select="@PrismXMLVersion"/> or later). </p></font><hr/>
         This file contains <xsl:value-of select="count(ps:Table|ps:HugeTable)"/> data tables and 
	<xsl:value-of select="count(ps:Info)+count(ps:Table|ps:HugeTable/ps:Info)"/> info tables:

	<dir>
					<xsl:for-each select="ps:Info">
						<li>
							<a>
								<xsl:attribute name="href">#<xsl:value-of select="@ID"/></xsl:attribute>
								<xsl:apply-templates select="ps:Title"/>
							</a>
						</li>
					</xsl:for-each>
					<xsl:for-each select="ps:Table|ps:HugeTable">
						<li>
							<a>
								<xsl:attribute name="href">#<xsl:value-of select="@ID"/></xsl:attribute>
								<xsl:apply-templates select="ps:Title"/>
							</a>
							<dir>
								<xsl:for-each select="ps:Info">
									<li>
										<a>
											<xsl:attribute name="href">#<xsl:value-of select="@ID"/></xsl:attribute>
											<xsl:apply-templates select="ps:Title"/>
										</a>
									</li>
								</xsl:for-each>
							</dir>
						</li>
					</xsl:for-each>
				</dir>
				<hr/>
				<xsl:apply-templates select="ps:Info"/>
				<br/>
				<hr/>
				<br/>
				<xsl:for-each select="ps:Table|ps:HugeTable">
					<xsl:apply-templates select="ps:Title"/>
					<a><xsl:attribute name="name"><xsl:value-of select="@ID"/></xsl:attribute></a>
					<xsl:variable name="width" select="100 div count (*/ps:Subcolumn)"/>
					<xsl:variable name="xFormat" select="./@XFormat"/>
					<xsl:variable name="yFormat" select="./@YFormat"/>
					<xsl:variable name="nRepl" select="./@replicates"/>
					<xsl:variable name="isXSubcol" select="boolean($xFormat='error' or count(ps:XColumn/ps:Subcolumn/ps:Title)&gt;0)"/>
					<xsl:variable name="isYSubcol" select="boolean(($yFormat='replicates'and ./@Replicates&gt;1) or 
						 ($yFormat!='text'and $yFormat!='replicates') or 
						count(ps:YColumn/ps:Subcolumn/ps:Title)&gt;0)"/>
					<TABLE BORDER="1" CELLSPACING="0">
						<TR>
							<xsl:for-each select="ps:RowTitlesColumn">
								<TD align="center">
									<xsl:attribute name="rowspan">
										<xsl:if test="$isXSubcol or $isYSubcol">2</xsl:if>
									</xsl:attribute><BR/>
								</TD>
							</xsl:for-each>
							<xsl:for-each select="ps:XColumn">
								<TD align="center">
									<xsl:attribute name="rowspan">
										<xsl:if test="$isYSubcol and not($isXSubcol)">2</xsl:if>
									</xsl:attribute>
									<xsl:attribute name="colspan"><xsl:value-of select="./@Subcolumns"/></xsl:attribute>
					 
					<xsl:apply-templates select="ps:Title"/>
									<xsl:if test="count(ps:Title)=0 or ps:Title=''">X-Title</xsl:if>				
					 
				</TD>
							</xsl:for-each>
							<xsl:for-each select="ps:YColumn">
								<xsl:variable name="DefColName2" select="(position()-1) mod 26"/>
								<xsl:variable name="DefColName1" select="(position()-1-$DefColName2) div 26"/>
								<TD align="center">
									<xsl:attribute name="colspan"><xsl:value-of select="./@Subcolumns"/></xsl:attribute>
									<xsl:attribute name="rowspan">
										<xsl:if test="$isXSubcol and not($isYSubcol)">2</xsl:if>
									</xsl:attribute>
					 
					<xsl:apply-templates select="ps:Title"/>
									<xsl:if test="count(ps:Title)=0 or ps:Title=''">
										<xsl:value-of select="'Data Set-'"/>
										<xsl:if test="$DefColName1 &gt; 0">
											<xsl:value-of select="substring($Chars,$DefColName1,1)"/>
										</xsl:if>
										<xsl:value-of select="substring($Chars,$DefColName2+1,1)"/>
									</xsl:if>
					 				
	   			</TD>
							</xsl:for-each>
						</TR>
						<xsl:if test="$isXSubcol or $isYSubcol">
							<TR>
								<xsl:if test="$isXSubcol">
									<xsl:for-each select="ps:XColumn">
										<xsl:for-each select="ps:Subcolumn">
											<TD align="center"> 
					 
					<xsl:apply-templates select="ps:Title"/>
												<xsl:if test="count(ps:Title)=0 or ps:Title=''">
													<xsl:choose>
														<xsl:when test="position()=1"><B>X</B></xsl:when>
														<xsl:when test="position()=2"><B>Err.Bar</B></xsl:when>
													</xsl:choose>
												</xsl:if>				
					 
				</TD>
										</xsl:for-each>
									</xsl:for-each>
								</xsl:if>
								<xsl:if test="$isYSubcol">
									<xsl:for-each select="ps:YColumn">
										<xsl:variable name="DefColName2" select="(position()-1) mod 26"/>
										<xsl:variable name="DefColName1" select="(position()-1-$DefColName2) div 26"/>
										<xsl:for-each select="ps:Subcolumn">
											<TD align="center">
					 
					<xsl:apply-templates select="ps:Title"/>
												<xsl:if test="count(ps:Title)=0 or ps:Title=''">
													<xsl:if test="$yFormat='replicates' or $yFormat='text'">
														<B>
															<xsl:if test="$DefColName1 &gt; 0">
																<xsl:value-of select="substring($Chars,$DefColName1,1)"/>
															</xsl:if>
															<xsl:value-of select="substring($Chars,$DefColName2+1,1)"/>:Y<xsl:value-of select="position()"/>
														</B>
													</xsl:if>
													<xsl:if test="$yFormat!='replicates' and $yFormat!='text'">
														<xsl:if test="not($yFormat='replicates' or $yFormat='text')">
															<xsl:if test="position()=1"><B>Mean</B></xsl:if>
															<xsl:if test="position()!=1">
																<xsl:choose>
																	<xsl:when test="$yFormat='SD'">
																		<B>SD</B>
																	</xsl:when>
																	<xsl:when test="$yFormat='SE'">
																		<B>SEM</B>
																	</xsl:when>
																	<xsl:when test="$yFormat='CV'">
																		<B>%CV</B>
																	</xsl:when>
																	<xsl:when test="$yFormat='SDN'">
																		<xsl:if test="position()=2"><B>SD</B></xsl:if>
																		<xsl:if test="position()=3"><B>N</B></xsl:if>
																	</xsl:when>
																	<xsl:when test="$yFormat='SEN'">
																		<xsl:if test="position()=2"><B>SEM</B></xsl:if>
																		<xsl:if test="position()=3"><B>N</B></xsl:if>
																	</xsl:when>
																	<xsl:when test="$yFormat='CVN'">
																		<xsl:if test="position()=2"><B>%CV</B></xsl:if>
																		<xsl:if test="position()=3"><B>N</B></xsl:if>
																	</xsl:when>
																	<xsl:when test="$yFormat='low-high'">
																		<xsl:if test="position()=2"><B>+Error</B></xsl:if>
																		<xsl:if test="position()=3"><B>-Error</B></xsl:if>
																	</xsl:when>
																	<xsl:when test="$yFormat='upper-lower-limits'">
																		<xsl:if test="position()=2"><B>UpperLimit</B></xsl:if>
																		<xsl:if test="position()=3"><B>LowerLimit</B></xsl:if>
																	</xsl:when>
																</xsl:choose>
															</xsl:if>
														</xsl:if>
													</xsl:if>
												</xsl:if>
					 				
	   			</TD>
										</xsl:for-each>
									</xsl:for-each>
								</xsl:if>
							</TR>
						</xsl:if>
						<TR>
							<xsl:for-each select="ps:RowTitlesColumn/ps:Subcolumn">
								<td valign="top" nowrap="1">
									<xsl:attribute name="width"><xsl:value-of select="$width"/>%</xsl:attribute>
									<xsl:apply-templates select="ps:d"/>
									<xsl:if test="count(ps:d)=0"><br/></xsl:if>
								</td>
							</xsl:for-each>
							<xsl:for-each select="ps:XColumn/ps:Subcolumn">
								<td valign="top" nowrap="1">
									<xsl:attribute name="width"><xsl:value-of select="$width"/>%</xsl:attribute>
									<xsl:apply-templates select="ps:d"/>
									<xsl:if test="count(ps:d)=0"><br/></xsl:if>
								</td>
							</xsl:for-each>
							<xsl:for-each select="ps:YColumn/ps:Subcolumn">
								<td valign="top" nowrap="1">
									<xsl:attribute name="width"><xsl:value-of select="$width"/>%</xsl:attribute>
									<xsl:apply-templates select="ps:d"/>
									<xsl:if test="count(ps:d)=0"><br/></xsl:if>
								</td>
							</xsl:for-each>
						</TR>
					</TABLE>
					<br/>
					<xsl:apply-templates select="ps:Info"/>
					<br/>
					<hr/>
					<br/>
				</xsl:for-each>
			</BODY>
		</HTML>
	</xsl:template>
	<!--<xsl:template match="ps:d">
	<xsl:choose>
		<xsl:when test="@Excluded and string-length(text())" >
		    <font color="#0000ee">
	      		<xsl:apply-templates select="node()"/>*		
		    </font>
		</xsl:when>
	    <xsl:otherwise>
			<xsl:apply-templates select="node()"/>
		</xsl:otherwise>
	</xsl:choose>
	<xsl:if test="position()!=last()"><br/></xsl:if>
</xsl:template>-->
	<xsl:template match="ps:d">
		<xsl:choose>
			<xsl:when test="@Excluded and string-length(text())">
				<xsl:choose>
					<xsl:when test="../../../@EVFormat='AsteriskAfterNumber'">
						<font color="#0000ee">
							<xsl:apply-templates select="node()"/>*
						</font>
					</xsl:when>
					<xsl:when test="../../../@EVFormat='Blank'">
					</xsl:when>
					<xsl:otherwise>
						<xsl:apply-templates select="node()"/>
					</xsl:otherwise>
				</xsl:choose>
			</xsl:when>
			<xsl:otherwise>
				<xsl:apply-templates select="node()"/>
			</xsl:otherwise>
		</xsl:choose>
		<xsl:if test="position()!=last()"><br/></xsl:if>
	</xsl:template>
	<xsl:template match="ps:Title">
		<b><xsl:apply-templates select="node()"/></b>
	</xsl:template>
	<xsl:template match="node()">
		<xsl:copy>
			<xsl:apply-templates select="node()"/>
		</xsl:copy>
	</xsl:template>
	<xsl:template match="ps:Font">
		<font>
			<xsl:if test="@Size">
				<xsl:attribute name="STYLE">font-size:<xsl:value-of select="@Size"/>pt</xsl:attribute>
			</xsl:if>
			<xsl:copy-of select="@*"/>
			<xsl:apply-templates select="node()"/>
		</font>
	</xsl:template>
	<xsl:template match="/">
		<HTML>
			<BODY>
				<xsl:apply-templates select="//ps:GraphPadPrismFile"/>
			</BODY>
		</HTML>
	</xsl:template>
</xsl:stylesheet>
