# Supplementary material for: Selective κ Opioid Antagonists nor-BNI, GNTI and JDTic Have Low Affinities for Non-Opioid Receptors and Transporters
Source: PLoS One. 2013 Aug 14;8(8):e70701. doi: 10.1371/journal.pone.0070701 (PMC3747596; doi:10.1371/journal.pone.0070701)
Supplement: Dataset S4 — Raw data for Figure 3B . (XML) [file pone.0070701.s004.xml]

<?xml version="1.0" encoding="UTF-8"?>
<?xml-stylesheet type="text/xsl" href="#"?>
<xsl:stylesheet xmlns:xsl="http://www.w3.org/1999/XSL/Transform" xmlns:dt="urn:schemas-microsoft-com:datatypes" xmlns:ps="http://graphpad.com/prism/Prism.htm" version="1.0">
	<!--
	XML style sheet template for formatting data and info tables from GraphPad Prism 6.0.
	Copyright 1992-2013 GraphPad Software, Inc.
-->
	<xsl:output method="html" version="4.0" omit-xml-declaration="yes"/>
	<GraphPadPrismFile xmlns="http://graphpad.com/prism/Prism.htm" PrismXMLVersion="5.00">
<Created>
<OriginalVersion CreatedByProgram="GraphPad Prism" CreatedByVersion="6.0.2.328" Login="tamunro" DateTime="2013-04-10T17:59:43+10:00"/>
<MostRecentVersion CreatedByProgram="GraphPad Prism" CreatedByVersion="6.0.2.328" Login="tamunro" DateTime="2013-04-19T14:08:04+10:00"/>
</Created>
<InfoSequence>
<Ref ID="Info0" Selected="1"/>
</InfoSequence>
<Info ID="Info0">
<Title>Project info 1</Title>
<Notes>
</Notes>
<Constant><Name>Experiment Date</Name><Value>2013-04-10</Value></Constant>
<Constant><Name>Experiment ID</Name><Value/></Constant>
<Constant><Name>Notebook ID</Name><Value/></Constant>
<Constant><Name>Project</Name><Value/></Constant>
<Constant><Name>Experimenter</Name><Value/></Constant>
<Constant><Name>Protocol</Name><Value/></Constant>
</Info>

<TableSequence>

<Ref ID="Table12" Selected="1"/>
</TableSequence>
<Table ID="Table12" XFormat="numbers" YFormat="replicates" Replicates="4" TableType="XY" EVFormat="AsteriskAfterNumber">
<Title>NET 25 min</Title>
<XColumn Width="81" Decimals="2" Subcolumns="1">
<Title>Log[Drug]</Title>
<Subcolumn>
<d>-12</d>
<d>-11.82</d>
<d>-11.3</d>
<d>-10.82</d>
<d>-10.3</d>
<d>-9.82</d>
<d>-9.3</d>
<d>-8.82</d>
<d>-8.3</d>
<d>-7.82</d>
<d>-7.3</d>
<d>-6.82</d>
<d>-6.3</d>
<d>-5.82</d>
<d>-5.3</d>
<d>-4.82</d>
</Subcolumn>
</XColumn>
<YColumn Width="324" Decimals="0" Subcolumns="4">
<Title>Nisoxetine</Title>
<Subcolumn>
<d>49313</d>
<d>35766</d>
<d>39233</d>
<d>43357</d>
<d>36154</d>
<d>39138</d>
<d>40001</d>
<d>36436</d>
<d>30755</d>
<d>20116</d>
<d>16503</d>
<d>18403</d>
<d>6154</d>
<d>10093</d>
<d>9159</d>
<d>11973</d>
</Subcolumn>
<Subcolumn>
<d>47954</d>
<d>36025</d>
<d>44902</d>
<d>39729</d>
<d>41224</d>
<d>43663</d>
<d>44353</d>
<d>38979</d>
<d>34554</d>
<d>23003</d>
<d>19235</d>
<d>12898</d>
<d>16412</d>
<d>8315</d>
<d>13314</d>
<d>12794</d>
</Subcolumn>
<Subcolumn>
<d>47750</d>
<d>37957</d>
<d>42027</d>
<d>35032</d>
<d>37209</d>
<d>42613</d>
<d>33564</d>
<d>36049</d>
<d>26822</d>
<d>22934</d>
<d>20488</d>
<d>16945</d>
<d>14443</d>
<d>18121</d>
<d>13488</d>
<d>8758</d>
</Subcolumn>
<Subcolumn>
<d>51621</d>
<d>45800</d>
<d>42271</d>
<d>52451</d>
<d>45399</d>
<d>43035</d>
<d>36357</d>
<d>37230</d>
<d>33679</d>
<d>25341</d>
<d>13732</d>
<d>19002</d>
<d>9925</d>
<d>13597</d>
<d>9059</d>
<d>11730</d>
</Subcolumn>
</YColumn>
<YColumn Width="324" Decimals="0" Subcolumns="4">
<Title>JDTic</Title>
<Subcolumn>
<d>49087</d>
<d>55489</d>
<d>39373</d>
<d>39882</d>
<d>41595</d>
<d>35602</d>
<d>36177</d>
<d>39321</d>
<d>42292</d>
<d>45052</d>
<d>32881</d>
<d>40284</d>
<d>35141</d>
<d>19238</d>
<d>16360</d>
<d>10635</d>
</Subcolumn>
<Subcolumn>
<d>39836</d>
<d>44551</d>
<d>41896</d>
<d>38220</d>
<d>44170</d>
<d>42082</d>
<d>41718</d>
<d>41153</d>
<d>35963</d>
<d>44006</d>
<d>39008</d>
<d>34981</d>
<d>34038</d>
<d>27710</d>
<d>17525</d>
<d>13090</d>
</Subcolumn>
<Subcolumn>
<d>45156</d>
<d>33630</d>
<d>43071</d>
<d>44212</d>
<d>38987</d>
<d>39414</d>
<d>45793</d>
<d>39969</d>
<d>44698</d>
<d>36682</d>
<d>37230</d>
<d>44689</d>
<d>30062</d>
<d>27028</d>
<d>13726</d>
<d>17329</d>
</Subcolumn>
<Subcolumn>
<d>46193</d>
<d>36917</d>
<d>46517</d>
<d>43990</d>
<d>37209</d>
<d>43548</d>
<d>47776</d>
<d>41404</d>
<d>42294</d>
<d>40762</d>
<d>43071</d>
<d>32384</d>
<d>29414</d>
<d>21661</d>
<d>13857</d>
<d>11605</d>
</Subcolumn>
</YColumn>
</Table>

<!--Analyses, graphs and layouts as compressed binary. Don't edit this part of the file.-->

<Template dt:dt="bin.base64">eNrsPQl0HNWRv+fSaDQjjWQjG2zjtrFl2bLGo9Ho5ND4wJbA2PIB2CyJPZLa9tijGTEz8sER
D4SAYYE1xDH2S8IKQpZjQzhCvIaQIM6QhBD2BcI+YIn3hSsBNk6cZBPygvff/aen55DVNj66
7NZUd/+uql+/ftX/v6u7u+cvXLho+dyglHYDAHZKOyUL/NsHVlnuBtPgkT9JIANWWcgv+tk/
nvxa0t0zAFgAMQ/c1sPNTq9ENK10OwwBXSkJG9t3AxNMMMEEE0ww4UQHq6kCE0wwwQQTTDDj
uQkmmGCCCSaYYIIJJphgggkmmGCCCSaYYIIJJpiAwQrmwb8fjwHgpdMBWG4FYLGt2GtRTh3K
t2uVJGAnmXY2sAv+XXphlzy/qcnvB1siseRAPB4FSxR/oJ1faAP2b4B37WNKEBEJ/M4Vd/bB
3xLwj8MWTMgCJIMr6kijJMIpkMc8fmxuIhKO5qkwSk0sF/Z3EqGsFmkqpUNkXbGtvwfWMSed
GXAbo0unitLBCY7g0khsfR/cknnkmahLx0LpWNV6yfOi4d5NunQ+pEmSuetlE+gsCScS8S16
dD4qSMeOD8wPRyM9iQjIRQfpx5uXjgMfuERJ9IVj4VHQKcEHOpXoZiUV6Q0DfTpa2CkYI6Hj
xPjKSL+SlJcoW+Tl8f5wLOu62TnlYe1emtnuciPQo4Pa/fS8dFz4QOiiFfKieGpDpBfo0pFz
ytNA6ZSRdoeiQD1f3D1fn04d10AueUiqbVcikkREctGppRrI3V4efGDxYG+kLywvSoRjfQqI
HUF7kV68KJwI98djfSAHnXq4VeStFzm7PLw5Aq/PSacpZz9dTumQVpifiMd7IKVcdNrgVpW3
v1fiAwsT8WRqG8hJJ8BL5qJDuCxS4on1kTDIp5+qvPohXi60IJ4a7M8tj1ywn47FB1Zsi64L
K7GcdGZxC8klz2mkn4Y3wP6ZW54ZBf18NakXcYgXxyK98T5FvmiFTr/IT2ecpr8HgB6dqXCb
kLde4wkdpYeEixx0kJ4n56VzOo5h2I+B3HQOafz8UxbatXj/OkOIFznVA/5UMF6QWs+P90d6
5RXhWBIRyabzh5x05lE6pPd1h6PhVCQWlxfDP6ltA0qBemXrZxKVZzARURLI0wM9OtNyxnfm
V88U9LM8PgjNsE++aKU8Lx7t0/Fb0E2AWBzaLcRhqcj6DSlKh7ZmATr5gNCRMT4vEUmFY7C5
CIEsOmflsWdH6Bo8SvgHDPFfwhh6UGMXjwtoYEj2pIw9S8aeNWPPRvf+GWNpuH0NvFailjpy
aU0wwQQTTDDBhM8bUGD+Ol8ueRFstpjJnyZ8HmAJteF1QSsoxXOhJfFYNBKT10VScnydvOT8
lXKgSe6PxIALTJQy10fxk8YWOmUxB6KgnU7p7VCZEjiMNji52k+nqvpwNp8goAWjc/iCENKt
h2rxcA54GC+vuTSlK/JccS6eplrAdKFMjYAPgU6+FAsySn2mQ41dydpYe/53XD7AF4qJm7PR
hVEHnUM7aa078LTVAoQn152CraEFCFzu/CsG4bQ2HhMuYBcB21g+3yIXVOL1j56oggw6oSQH
o6mkhhM26PFAtmRciKSbP5jYrOjJNR44rQVLc3CqUzsLLo1p6Be0F1vQUWzBkmILOostWJpd
cCFYgCSfMgwGXzTdqgkmnKywW/SaJeR3DT33YYFRrOhIkPsgG/GiauRADobGleGeUAYBsj+0
d+8DHeRA7TD8I3930Zhhnf3hxr/9fpHwq4VC53XgYEehEswxir9qzfSjMxDi/nPgUweK5W6o
5bH268DLko/eRmRvc7nrJ9u3kz2GWThm5ZiNY3aOOThWwjEnx0o55uJYmYZbpgQmZmImZmLH
Ektz7Fqds8fWJ7o55uFYOccqOOblWCXHqjg2hmNjOXYax6o5No5j4zl2OsfO4NgEjk3k2CSO
ncmxyRyTOVbLsakcO4tj0zg2nWM1HJuhQ2Umx2ZxrI5jszlWz7FF6dkg871l+BovcEmYW/bs
tDP9JhuP4KMsokuFYzYuZymyXHWR5SYXN1YQRx158W14EmZDNURKOpz9N0lvaLIZabpDHG2w
/S5wNjyy+tx58VQq3i/XybUr4wP1ZG/mnNqGugb/F2trF8fXd81v8tevmjmrMxKNrojGB5SZ
Mz0ujwt0AzT6isbX10ZiGyI9kVQ8MVPenPShefVAPJZU5Pp6+ZJwIoLn20l0pVy7Lj6YkAdQ
5omSUhLJmeAx8DKksqpdhoTQpLwvDi+MJ+TeeKxXiaUSeG7vca1ul5dTsrPlPqU3oYSTkdh6
OZyUV8mRGN5Xkh4XrIMcjvXJpB7tcnc0nFLCg0lYRk5CpvJgLJJKostW+2RZ9riipILt5CwS
gpdY5XHxOrfL+EdeF+6F9UQColOkVrPxJVElCesO9fI9WCdowl3rkGRJORZPyeEolK9vm5za
oIj1nC2vj8s94d5NWGRY11hyXTzRL29DSuoLp8I+jwvRgfvyhvBmqMTBHliqN6X0QRLr4FXb
ZHh9MhzlOp+NFJeM9ClYg0lYOhJDeqKtnIrLYXIiHEvJm8PRQbwS4vf5feBx3GmQBS0Dj9uI
o8o03Wkhc8JjggkmHK+wnAwRVuAUI+LzAAwJgIYxwP05SieSiyD4aEZqHoPngQ/HYAkFUzJW
sahotYpOVtFbwMelZASDJZn7KXhbcYD1tje27Nn12hYYiGG8Xbx0ETpZt6p+1SnXdLD6NBaf
orZLG9/sxCaYYIIJJhx/gMYvKwbCMbSUkDF+QSdWLu3OvmLe0pUrl15ULP3DmiT0I4TPhYw2
r+NqPMLcCW6HWxdIw393gLUQ+yrohqPKTrAMbq3gAZwZYdNwY6UYlAh0j88rOkOXpEl+hw2v
xwFwaVEj7FVFlVqNs2HIGl767y+ECHYQfEgx52Z5mK/wPX0/pmkpYMf6ddSC+GiXSZfAJbSt
JXhVzVFt67X7fkJbOC29T7EfXTPebOtj2NaLQrtxWuAEcCf0ZSTHbx0g2VuH4J9eePIuSPxi
DS+UXzba5eGiYE+6ClcIMQ0BC087mG3ECrVnT+iJNKL2JPBSyizlTN6gRAfA51x5cwL/uUEI
tX/78vMXrVmwfA1t6DWbaaueIjp4IvRbnK6KbH7IDsD1sI/sDu3lN+D+DT+9ytx1MyDPB6Kz
94FBwWGhrjWdDRnJwp1x/SkS+86GOseLyBtgJiprScMaLRYayvo8//b7LX9+l7KWBNYWDevF
ms4zatZpcNVNH1XLw4S1RWBt1bAWlkWNYf31g/HUw3s/eJqwtgqsbRrWuMpGskb9ctKa+ecR
1jaBtV3DGs9jjGTdOfP+b/z+/XdoW9sF1ijYMtalqoUbx3rRNZfvrvnlHczCS3OzphZuHOt3
LR1TO966hVl4HtbMwg1j7Zq459YbHnyqg1p4HtaGW3hnzWvr3m8dpqyteVgbbmarb2tv9P1h
L1W4TWDtECxcOhpmNm7pac+Flz3DzExSWZdoWBtuZjNa+x+uLeeOVGDt1LA23MwOrn30W1+7
iTtSgXWphrXhZva09c37pu77PXOkAmuXhvXRcKTp2qktzJEKrMs0rA238GveCP3qJ/e/xRyp
wNotsLYcDQv/wa3zy//85E+ZhVtU1h4Na8Mt/OLa2+9++633mIULrMs1rA23cDl00zvXdU5m
Fi6wrtCwNtzC//fJsuu2fvoOs3CBtVfD+mhYuP+h1m5m4QLrSg1rwy385h/e+OjNVf/DLNyi
Hz6QtS9Q1icUJYnSdBZCpA+NTkdbawhLmIW7c7NeLifhTDehAKNYf/Ojcdc23vAJDZpSHtZz
e5Lx6GBKkVcM9qOqr8CCJI+c9Yt/nvL35+762Vxq4XlYr9jm2wqMZL3rw5cevfzx71KFWwXW
VdTMajInPsaxbhvov+WzCc9h1jUZE58xGtbUmxnH+sB108aVXfEuZS1OfMZqWDNvZhjrePdf
Zi15ftwwYS1OfE7TsFa9mUGs1/zrr3oeWPnJ04S1OPGp1rBWvZlBrAEYvvb/5nzvPMJanPiM
07BWvZlBrO+9qOrD6pW/pm2tN/GpyZr4GMRa2V9z2ZKVDzMLL83NWo3XRln4HclJjzxwPbPw
PKzVeG1UW0tjd0wYerGDWnge1oZb+M5fv3LbGRtfoayteVgbbmb/devezruij1CFixOf8YKF
S0fDzIJDr3765G1fZ2YmjEhP17A23My63m/d/cOf/YaZmcD6DA1rw81s+84tv1nqO505UoH1
BA1rw81sV8nki99a8BfmSAXWEzWsj4IjTT/1I3A3c6QC60ka1oZb+P4bXnjux5PeYI5UYH2m
wNpyNCy8ed3w21W9/8ksXBiRTtawNtzCt0z27llV/R6zcIG1rGFtuIWv8Q4mFl9WzSxcYD1F
w9pwC/eteae5teNtZuEC66ka1kfBwtcect73ArNwgfVZGtaGW3jnzXMcjS8wb6Y38anJPfEZ
ba3ViU+N7sSnJvfEZ3SsqxJex3/0f0SDppSHteETn9DZl//0gz+8PJdaeB7Whk98/vaBx/lA
jI3NrG79m8+ctTC3zp+Gor3CMuIrrCO+wpTKlMqUypTKlMqUypTKlMqUypTqVJGqLeRMk5uv
pfjeb943QerlzovEDJtNnCBJkWXAT7Xvotu5VCODdFsgmdvxvE2j6S0LJP1M6VraJ+W7S3jX
RO/I3CRJ4GGLRfcYAxvtztNojwklLLiz3saPzADqmybPFRyARCm68eI3g2V0w7S2oy47XnAY
+mctec9ac5z1gHPomem0HqEBALqpVAifwdJkNTjTK6HA3uPCKHAeRVCoSJ9DdSd6HeQZFIqz
d9O5BD2LUIrPLI6v/6cFicH1XwBe+nElBIdwBoJEMxGYe/sXrhVEf5qg3VL8tA/RZkWIyDa9
gGxO2qo2KpslQzbsbCPJ+FYlFYkpoxLOxYWTuHA1oxIOyXLBgpWR3lHJZc+Q6ybKQ80fdtLY
44Ec0Rducr2TuD3rta4kNKGXEOq+iLCIOp7sji0zNLmF9KovS2T7DiDbMnM7LjcWmpaB4kMT
Kv9L+He75NQ9BjRBplagqYYmdHSNpJZyC36EvSQ6f2jy8LMzKY3QdpWGhweuWTpnif8SJbPS
DL11gH1Hjlzm1tRiEt1KSd29oEdihxHyQ7x39QXoB90wOGgd6JKo4Adsfowj1jvtAOPoPR1e
RwjjiPWrjrUYnw+3R0q8HA85CX4BKuOUOc2BUpWm7FJpDrlUmmvLVJohN6GDOuUGxzCn012u
0gEVKp10hUon5FXpyJWqbI9QHKfOV5H6fhs9VlW6H+Pofa5DY7sx/hLc9rsO8Gv947xd2mfM
UkhXZWl+7fD47q5D4HpNWJj0OY3IK8E3oRh7pVE/njVPSabqURzCr9FKygjoa7YQoDeRIaC3
LDHO7yHiPX4Y3WRbkerzyecnEvHEyAmh69uapsvz47F1kT4l1qvIXTEoIxRstGItisf7YkqS
3IWDdUWQfWMOH2Y3zfBOjttYhC6cZi4Z7O9REujMQDwSS5ETc2Ph6LYrlb7XzSY63ptIHdDV
CgPGvTSesFHwHWAr7+kd8F8FWAIHHathaApDx9wPysFV0BFfD7db4RDkTnjuHnjuQXhuHzz3
PDz+c8jnPXj8IDz+V3jcJpWDKqkUTIDbNKkCNErjwAWSB1wqTQRJiXw+82rJC26Bx/aBlVLm
pyc7qA/qoInNSMolQkL7aho2kX8K06Bmp56xnD5fcRUNMChkXk9xdM2tdBiF9u+kNNH+PfQ8
2n9QGGbtozRR0HqeXof2f07TmZB879HrkM88SOmg1OS/Uhoof9QmketQQmeVROigDMsJFEcp
j9MkQg/lIDZKJCEQbRdIhD/idynVFcpnStJrJ2BtEv7o3C20PJtAzBQG8WIAdglPZuQOwFmz
GzUUM3hF5xFmMhEc6mT4EMXRK7lC0jDGm/Bg5UAnC7kDEgm5qLxsG+rU0kR5JsO2NKcZsqs0
D9iHOT7kIDgqv7YknUVnDR4ydPOQO2wjIReFxFctJCReh8K1dScP4wesw2qILl2bFU6r8IMY
gMuQHjvM6zXkIvVC8qSrM+XRowMJdB5PofhHAD1XDUBDQ6ClORhoC/jrW33+YFO939fS2NLU
5vMHGpR6v7+tsaE5GGwI+JvaAo2+oN8HL/DDv4HmlobmZn9ra3MLerdlQ2Nza3Owwd/SiPaC
wZbmFkgv0NyGdutbfK2BBki5ra3Bjw/4fcHWoL/J19jajJlgEr6mBsyyNdDaGMB0GoNtzcFm
yK4tAElBcq1KHTzf2Nbobw6+jodEz5/QdVA7ob5bfzJj/UB062r/tON/LugivdA1joPYFPqi
epSLPAvic+C5JridTef2HdBdLIau6zJ4xUZonVdD3rvop4LugZzuhWUfhHQeFz4lvh8e3wfc
EnFlFo37sdONLfg46L6XumsHdXsuuj+Fni8VlqBcdMZhp653Dr3OTb2Kg7q5s2n5ChpOPJTP
YurGkZu+jB5DPW8j/UVu+mrqcpGb3kXLV9NQwfK176W8xtOw4aKu+XHKdyLWBn1Gh7rjWTnc
cVlR7lhcz8n2xM/qeBQZY6rXTAueWBY88QFJ9cRrBU8McnjiIcETy4InHhY8cVrwxKEcnviA
4IkfETzxS9QTo1Dead3BPfGrgieWc3hiIHjikOCJ04InDhXhidP1x5cnforaU1tLK3RS0APV
N/naggHkaqB3avA1BIPIozQ3Bvyt/qC/wY8OBqD7amlu9fsCjcj1+ZvgXhB7oBZYCLqlYAA7
scaG1pb6Zl+grQn7rCZfU2trfYOvsS3AfFiwIdjk8ze3IB7YDQZgGezDmgON0EFiMv5gmx/5
sNamloY2X0tDAPuwoB+WgH74GTR9P4FrgPuevgPen7FQKjrgZ4U7CTZYBnXjCujcqqHDkKkD
Rk/Bz4S4D54Lwq2dOtTzoIO4EDqf1dD8ItAEroS876AOeAhyugeWvR/SeUxwwPt0HTB7qN8m
OOBSwQFXCA64WnDAsuCApwsOeKbggH2CAw4KDrhdcMDnCQ74QsEBrxYccIQeQw74SsEB3yE4
4CHBAd8jOOD7BQf8mOCA93EHnHvhuhzWbnK+hWvyobACq9WnoFK1PjdztbpMeAT6RbqZK8In
9mr114TVai0sA1LeY5IwO0Ruc3iz9kaqeKVrFKvVdWw9Oqm3Wj1b5ywZnc0Q1tqttH+gkUYb
tX0btWpJKJv7NuWZfD1e1UHoGYY9tvb8cw9xmdjoQry39Tru26Ui1cybdDMK3Nms0ww2WXXa
hQGmS6iONLo7m69jBq6My3IL7NIReHYOgc8uSuCR3O18HSvMzq7ILaY9Q0y9GPJMmjyEb1AM
KVTPk90DZSfjuDTJOKafPnnueIpefxpuX0n3mDaG1HO/rxdDWMwYTQzx5b3jOSfnHc96jQ+r
oD6MJdKIqS71o051KRgj6gvECF8Occ/VcUXZ4h6FGFFfIEbMySHweUUJbFiMqB9BjHiGzjOC
kCBa0OpOxDcqvSk5ElsHZ7FyNJLEwYJ99CdXXsy9eaJEfda461SKEmJeTJewmd74+N3YOLtr
hFFiUCdKDOaIEkPswHaS4qkfJbRpytlRgtlTdpS4W4gD7CzxU0OCg0BngkLmHnvLolsrJ/dT
yPPMp/5gxMl7jPU8qkp1TcrG14gW02k+gwp6TQVdUmCP8bP7rjNoc9lozGD3XdspD+ae7y5Q
bWfeaiOJLkGJAEdc59KsdTi1zt6sKUOuMX1VmryDs8hkejdVFiiiklrFnWz9egxA70f9gfVO
50CF4rXS3rYVBAB5cOE0PAKogkrvE56UuAuvcZXQ/S9AxWx26j1LkT1bGos1yl48R1a0AthM
2DMUDjoVZniN0PfFz1IOgR1AfQOqePVnOp+AritwvkYz7tTC9ALnb8erdDZNzJewBscKa4As
QcGN1+/O4aV1P7SNuhDfd4PvI+uGLSbhRIKJYJJKIR3e9Cx6juNA18CH+HkOsIO8owpsVPfd
4BW8DDQWUzgTToDlDBkYrA5l7GZ8JJxQOA1TmAKmgrPAt/lr0vM9QDLSUvngobS7qGd28sH9
RXEqjq5rRHRR6YdCmXUo/kXy0oh4FU+3bER0y3TqYCmal2VEvIqn6x4RXbemDtJJYEvSSWBL
0klgS5aTwJYsJ4EtWU5YW5qevpKmC2aOBpYOSN4/2tZ3IKbfL9vNa0307wdRlXYo89raYYtw
FzAD+OgG8NHNFj6W+Qoev2gBSXIDpXcj/d1Bf6dT6SfmHVd8v+wyHen5SmIoW9/GSY8kKST9
pBNaenI3SxwFXrtr81nyt5tCZBSXx3LYNcKvlGtUP3LpsST60tu49JPz6v6VkpHpnkl/rHQv
n9DSTwHa0f/Hk1ZYr/rx4x25LYevvOS0ewMsB0tSSPqphur+WPfas05Q6cen2Xquh5afiuOY
SxhbnIUzT1xZY44p6ufvKtQzcvpMfH61pcQZ9foqr7HUOTu9rkqyUrHRi9L33+JrCSyti9Dy
Alq1w2S2uzVjdVAL19Na6MdyxlHvSjlEpCwFU2xJ566KQxXn21DZX1TU27Y7d1R8UCHBFsqW
sja9k8Z59P0aC97Y03WbD+/WWxHImN+7gJ22ljjkwHWmx8jjAlvhvz5I9CCgn9bOWK/Uwkxu
Ad8AD9HG4JqwqKsfLHNKoslwBUDiQcWWZ+DDbg8BumqYbzhbSjcRakN+Ln4DxnaD+0pG0/Bi
dY1teA8g7+8uquGH/vuX5CtLNzV8ABteYrU8nNnwrOXJzfej3fDSyBvemqeU0Q3/O8fx2fDl
eGVTorOSAg1/YEInbvi17QffDe3gDant8aKObBkNbwFznUfW8BJreKC+bsFWYGU3G2jD2/IU
YQ2/26CG/8roGh5kvl3CuIavwAvURTb88K1XvoQaPuS8Qmz4rB4v6MhucMMjXjWjbXj7MWz4
S0bV8GJ1czW8BUx0Xl7iLVuFspBLPnYFnauce0pec02EqvZL2Q0/NWudWxibcM5jaQ0AzpRA
1+84TGq3A5a6At9xCtLzdfibnFXY/UL9DDMas0l+Br/pVU+/D8jGfuVYMvKEhZv69D7gAJvg
37rQaPSGaCId5Nfbbc43vb6y5ysfc37mdZUNVf7UWV35R9eOSmP19hAgekPmrKe3MVhvpRl6
y8jD0arNfVTVhlSQX213SbLrNkuo/FlpgWujZWL5m9LlruUWW7kRakOflCRq2/MZUdsvPtM3
t7FYbVVo7M/Vho4vjA7GE0qyFz93Xbt84cUz6/HL8yXatbn+XOiWG+JnuBY55XxaXFi5qqy5
yunZWHl1WVXVu+7rKneVfVr5MhQlYB2tFm9xMS0+SY3vyRzGdxrWYkmG8aH7aKsbVkZSUSWH
6vDdSsTkSFVny2OAhHJu1TnBxda5XjTz2mZVvGjmtcymeMnMSy/QaWd3EmBP/pGPG0zlV7AY
M7pZGZEmfw3Q3PFd66EKNHcctv6iAs3k0K8FyCOuwZkG14BJk68GbmCz3egeX3KFp9b27+4/
OS7yyPbn3G87mjzomesjN9859D4sMdrpPI6qBlvNokxaE2V4FmA9jivq2pQbO0ovje6bAHrE
/0IQQxRH1c3R84qozoX0VOn5ouPvUE9NnnbHG1BPF3mmOp42RE8eqqcaHT2NwxqwZ+iJZyAe
SxWh6uqraHwojbNjdkjX4geLZs2Lhns3yeFYn7xlQySlwCEgq9N1QHbkn/8UcxeLrb3Q35Nm
M8EEE0w41eHjNFsS+ASErOriQFCzOmWCCSYUhk+A15aZgWb2IhNMONW9AoutFjO2mmDCKHuR
VehFJ9vKhLmZ29Hc1F5kM2ORCSaMMhbZzV5kggmj7EUOsxeZYMIoe1GJ2YtMMOGI4ONQOvRl
nj2xO01ewnInuB2QZx/X03WHf8A/e+BJr6S+DwvQvocyvwKygr+B0hNOJGX0MZHeaGRgQOmT
wyk5tUGRw1sjSTka6Y+k8ghTKKV2D05YQQkwEpglpOPPxi85L14ENYNlAzgHJ6OhBwe/yl8G
WSzsCT2RRr9PhH6rvnzFTnITd4fUt7t8i780i9weuZd/YVFIDMYilWacdQKerIXPov2qUGua
HCvFOc+Zb/bSeVuM+O4hmgTSLR4/9rBVwglbkirEsRSojhoR2VMf5qkL9eP0WfZWGAyhylVf
anpFimH9n791QElE+pVYSl4QTikgjpu1aU4A/vc3BEAMJ0sJpboWwDK4yWPYPpbEU0pPPL4p
44RTbUT1oCeDkJJQz5SS4ql4bzyqHsU/dO9mIHxKET3w2PHzl18+T08VqoW2hqzpEFATp44U
pND/AwAA//8DAMTj6cE=</Template></GraphPadPrismFile>
	<xsl:template match="ps:Info">
		<a><xsl:attribute name="name"><xsl:value-of select="@ID"/></xsl:attribute></a>
		<table border="0">
			<tr><td><xsl:apply-templates select="ps:Title"/> </td><td width="20"></td><td><b>Notes</b></td></tr>
			<tr><td valign="top">
					<table BORDER="1" CELLSPACING="0">
						<tr><th>Constant</th><th>Name</th></tr>
						<xsl:for-each select="ps:Constant">
							<tr>
								<td><xsl:apply-templates select="ps:Name"/> </td>
								<td><xsl:apply-templates select="ps:Value"/> </td>
							</tr>
						</xsl:for-each>
					</table>
				</td>
				<td width="20">
				</td>
				<td valign="top">
					<xsl:apply-templates select="ps:Notes"/>
				</td></tr>
		</table>
	</xsl:template>
	<xsl:template match="ps:GraphPadPrismFile">
		<HTML>
			<BODY>
				<xsl:variable name="Chars" select="'ABCDEFGHIJKLMNOPQRSTUVWXYZ'"/>
				<font color="#999999">
					<p align="center">This file can be opened by <a href="http://www.graphpad.com">GraphPad</a> Prism (version 
	<xsl:value-of select="@PrismXMLVersion"/> or later). </p></font><hr/>
         This file contains <xsl:value-of select="count(ps:Table|ps:HugeTable)"/> data tables and 
	<xsl:value-of select="count(ps:Info)+count(ps:Table|ps:HugeTable/ps:Info)"/> info tables:

	<dir>
					<xsl:for-each select="ps:Info">
						<li>
							<a>
								<xsl:attribute name="href">#<xsl:value-of select="@ID"/></xsl:attribute>
								<xsl:apply-templates select="ps:Title"/>
							</a>
						</li>
					</xsl:for-each>
					<xsl:for-each select="ps:Table|ps:HugeTable">
						<li>
							<a>
								<xsl:attribute name="href">#<xsl:value-of select="@ID"/></xsl:attribute>
								<xsl:apply-templates select="ps:Title"/>
							</a>
							<dir>
								<xsl:for-each select="ps:Info">
									<li>
										<a>
											<xsl:attribute name="href">#<xsl:value-of select="@ID"/></xsl:attribute>
											<xsl:apply-templates select="ps:Title"/>
										</a>
									</li>
								</xsl:for-each>
							</dir>
						</li>
					</xsl:for-each>
				</dir>
				<hr/>
				<xsl:apply-templates select="ps:Info"/>
				<br/>
				<hr/>
				<br/>
				<xsl:for-each select="ps:Table|ps:HugeTable">
					<xsl:apply-templates select="ps:Title"/>
					<a><xsl:attribute name="name"><xsl:value-of select="@ID"/></xsl:attribute></a>
					<xsl:variable name="width" select="100 div count (*/ps:Subcolumn)"/>
					<xsl:variable name="xFormat" select="./@XFormat"/>
					<xsl:variable name="yFormat" select="./@YFormat"/>
					<xsl:variable name="nRepl" select="./@replicates"/>
					<xsl:variable name="isXSubcol" select="boolean($xFormat='error' or count(ps:XColumn/ps:Subcolumn/ps:Title)&gt;0)"/>
					<xsl:variable name="isYSubcol" select="boolean(($yFormat='replicates'and ./@Replicates&gt;1) or 
						 ($yFormat!='text'and $yFormat!='replicates') or 
						count(ps:YColumn/ps:Subcolumn/ps:Title)&gt;0)"/>
					<TABLE BORDER="1" CELLSPACING="0">
						<TR>
							<xsl:for-each select="ps:RowTitlesColumn">
								<TD align="center">
									<xsl:attribute name="rowspan">
										<xsl:if test="$isXSubcol or $isYSubcol">2</xsl:if>
									</xsl:attribute><BR/>
								</TD>
							</xsl:for-each>
							<xsl:for-each select="ps:XColumn">
								<TD align="center">
									<xsl:attribute name="rowspan">
										<xsl:if test="$isYSubcol and not($isXSubcol)">2</xsl:if>
									</xsl:attribute>
									<xsl:attribute name="colspan"><xsl:value-of select="./@Subcolumns"/></xsl:attribute>
					 
					<xsl:apply-templates select="ps:Title"/>
									<xsl:if test="count(ps:Title)=0 or ps:Title=''">X-Title</xsl:if>				
					 
				</TD>
							</xsl:for-each>
							<xsl:for-each select="ps:YColumn">
								<xsl:variable name="DefColName2" select="(position()-1) mod 26"/>
								<xsl:variable name="DefColName1" select="(position()-1-$DefColName2) div 26"/>
								<TD align="center">
									<xsl:attribute name="colspan"><xsl:value-of select="./@Subcolumns"/></xsl:attribute>
									<xsl:attribute name="rowspan">
										<xsl:if test="$isXSubcol and not($isYSubcol)">2</xsl:if>
									</xsl:attribute>
					 
					<xsl:apply-templates select="ps:Title"/>
									<xsl:if test="count(ps:Title)=0 or ps:Title=''">
										<xsl:value-of select="'Data Set-'"/>
										<xsl:if test="$DefColName1 &gt; 0">
											<xsl:value-of select="substring($Chars,$DefColName1,1)"/>
										</xsl:if>
										<xsl:value-of select="substring($Chars,$DefColName2+1,1)"/>
									</xsl:if>
					 				
	   			</TD>
							</xsl:for-each>
						</TR>
						<xsl:if test="$isXSubcol or $isYSubcol">
							<TR>
								<xsl:if test="$isXSubcol">
									<xsl:for-each select="ps:XColumn">
										<xsl:for-each select="ps:Subcolumn">
											<TD align="center"> 
					 
					<xsl:apply-templates select="ps:Title"/>
												<xsl:if test="count(ps:Title)=0 or ps:Title=''">
													<xsl:choose>
														<xsl:when test="position()=1"><B>X</B></xsl:when>
														<xsl:when test="position()=2"><B>Err.Bar</B></xsl:when>
													</xsl:choose>
												</xsl:if>				
					 
				</TD>
										</xsl:for-each>
									</xsl:for-each>
								</xsl:if>
								<xsl:if test="$isYSubcol">
									<xsl:for-each select="ps:YColumn">
										<xsl:variable name="DefColName2" select="(position()-1) mod 26"/>
										<xsl:variable name="DefColName1" select="(position()-1-$DefColName2) div 26"/>
										<xsl:for-each select="ps:Subcolumn">
											<TD align="center">
					 
					<xsl:apply-templates select="ps:Title"/>
												<xsl:if test="count(ps:Title)=0 or ps:Title=''">
													<xsl:if test="$yFormat='replicates' or $yFormat='text'">
														<B>
															<xsl:if test="$DefColName1 &gt; 0">
																<xsl:value-of select="substring($Chars,$DefColName1,1)"/>
															</xsl:if>
															<xsl:value-of select="substring($Chars,$DefColName2+1,1)"/>:Y<xsl:value-of select="position()"/>
														</B>
													</xsl:if>
													<xsl:if test="$yFormat!='replicates' and $yFormat!='text'">
														<xsl:if test="not($yFormat='replicates' or $yFormat='text')">
															<xsl:if test="position()=1"><B>Mean</B></xsl:if>
															<xsl:if test="position()!=1">
																<xsl:choose>
																	<xsl:when test="$yFormat='SD'">
																		<B>SD</B>
																	</xsl:when>
																	<xsl:when test="$yFormat='SE'">
																		<B>SEM</B>
																	</xsl:when>
																	<xsl:when test="$yFormat='CV'">
																		<B>%CV</B>
																	</xsl:when>
																	<xsl:when test="$yFormat='SDN'">
																		<xsl:if test="position()=2"><B>SD</B></xsl:if>
																		<xsl:if test="position()=3"><B>N</B></xsl:if>
																	</xsl:when>
																	<xsl:when test="$yFormat='SEN'">
																		<xsl:if test="position()=2"><B>SEM</B></xsl:if>
																		<xsl:if test="position()=3"><B>N</B></xsl:if>
																	</xsl:when>
																	<xsl:when test="$yFormat='CVN'">
																		<xsl:if test="position()=2"><B>%CV</B></xsl:if>
																		<xsl:if test="position()=3"><B>N</B></xsl:if>
																	</xsl:when>
																	<xsl:when test="$yFormat='low-high'">
																		<xsl:if test="position()=2"><B>+Error</B></xsl:if>
																		<xsl:if test="position()=3"><B>-Error</B></xsl:if>
																	</xsl:when>
																	<xsl:when test="$yFormat='upper-lower-limits'">
																		<xsl:if test="position()=2"><B>UpperLimit</B></xsl:if>
																		<xsl:if test="position()=3"><B>LowerLimit</B></xsl:if>
																	</xsl:when>
																</xsl:choose>
															</xsl:if>
														</xsl:if>
													</xsl:if>
												</xsl:if>
					 				
	   			</TD>
										</xsl:for-each>
									</xsl:for-each>
								</xsl:if>
							</TR>
						</xsl:if>
						<TR>
							<xsl:for-each select="ps:RowTitlesColumn/ps:Subcolumn">
								<td valign="top" nowrap="1">
									<xsl:attribute name="width"><xsl:value-of select="$width"/>%</xsl:attribute>
									<xsl:apply-templates select="ps:d"/>
									<xsl:if test="count(ps:d)=0"><br/></xsl:if>
								</td>
							</xsl:for-each>
							<xsl:for-each select="ps:XColumn/ps:Subcolumn">
								<td valign="top" nowrap="1">
									<xsl:attribute name="width"><xsl:value-of select="$width"/>%</xsl:attribute>
									<xsl:apply-templates select="ps:d"/>
									<xsl:if test="count(ps:d)=0"><br/></xsl:if>
								</td>
							</xsl:for-each>
							<xsl:for-each select="ps:YColumn/ps:Subcolumn">
								<td valign="top" nowrap="1">
									<xsl:attribute name="width"><xsl:value-of select="$width"/>%</xsl:attribute>
									<xsl:apply-templates select="ps:d"/>
									<xsl:if test="count(ps:d)=0"><br/></xsl:if>
								</td>
							</xsl:for-each>
						</TR>
					</TABLE>
					<br/>
					<xsl:apply-templates select="ps:Info"/>
					<br/>
					<hr/>
					<br/>
				</xsl:for-each>
			</BODY>
		</HTML>
	</xsl:template>
	<!--<xsl:template match="ps:d">
	<xsl:choose>
		<xsl:when test="@Excluded and string-length(text())" >
		    <font color="#0000ee">
	      		<xsl:apply-templates select="node()"/>*		
		    </font>
		</xsl:when>
	    <xsl:otherwise>
			<xsl:apply-templates select="node()"/>
		</xsl:otherwise>
	</xsl:choose>
	<xsl:if test="position()!=last()"><br/></xsl:if>
</xsl:template>-->
	<xsl:template match="ps:d">
		<xsl:choose>
			<xsl:when test="@Excluded and string-length(text())">
				<xsl:choose>
					<xsl:when test="../../../@EVFormat='AsteriskAfterNumber'">
						<font color="#0000ee">
							<xsl:apply-templates select="node()"/>*
						</font>
					</xsl:when>
					<xsl:when test="../../../@EVFormat='Blank'">
					</xsl:when>
					<xsl:otherwise>
						<xsl:apply-templates select="node()"/>
					</xsl:otherwise>
				</xsl:choose>
			</xsl:when>
			<xsl:otherwise>
				<xsl:apply-templates select="node()"/>
			</xsl:otherwise>
		</xsl:choose>
		<xsl:if test="position()!=last()"><br/></xsl:if>
	</xsl:template>
	<xsl:template match="ps:Title">
		<b><xsl:apply-templates select="node()"/></b>
	</xsl:template>
	<xsl:template match="node()">
		<xsl:copy>
			<xsl:apply-templates select="node()"/>
		</xsl:copy>
	</xsl:template>
	<xsl:template match="ps:Font">
		<font>
			<xsl:if test="@Size">
				<xsl:attribute name="STYLE">font-size:<xsl:value-of select="@Size"/>pt</xsl:attribute>
			</xsl:if>
			<xsl:copy-of select="@*"/>
			<xsl:apply-templates select="node()"/>
		</font>
	</xsl:template>
	<xsl:template match="/">
		<HTML>
			<BODY>
				<xsl:apply-templates select="//ps:GraphPadPrismFile"/>
			</BODY>
		</HTML>
	</xsl:template>
</xsl:stylesheet>
