# Supplementary material for: Selective κ Opioid Antagonists nor-BNI, GNTI and JDTic Have Low Affinities for Non-Opioid Receptors and Transporters
Source: PLoS One. 2013 Aug 14;8(8):e70701. doi: 10.1371/journal.pone.0070701 (PMC3747596; doi:10.1371/journal.pone.0070701)
Supplement: Dataset S5 — Raw data for Figure 4 . (XML) [file pone.0070701.s005.xml]

<?xml version="1.0" encoding="UTF-8"?>
<?xml-stylesheet type="text/xsl" href="#"?>
<xsl:stylesheet xmlns:xsl="http://www.w3.org/1999/XSL/Transform" xmlns:dt="urn:schemas-microsoft-com:datatypes" xmlns:ps="http://graphpad.com/prism/Prism.htm" version="1.0">
	<!--
	XML style sheet template for formatting data and info tables from GraphPad Prism 6.0.
	Copyright 1992-2013 GraphPad Software, Inc.
-->
	<xsl:output method="html" version="4.0" omit-xml-declaration="yes"/>
	<GraphPadPrismFile xmlns="http://graphpad.com/prism/Prism.htm" PrismXMLVersion="5.00">
<Created>
<OriginalVersion CreatedByProgram="GraphPad Prism" CreatedByVersion="6.0.2.328" Login="tamunro" DateTime="2013-04-10T18:05:58+10:00"/>
<MostRecentVersion CreatedByProgram="GraphPad Prism" CreatedByVersion="6.0.2.328" Login="tamunro" DateTime="2013-04-10T18:12:21+10:00"/>
</Created>
<InfoSequence>
<Ref ID="Info0" Selected="1"/>
</InfoSequence>
<Info ID="Info0">
<Title>Project info 1</Title>
<Notes>
</Notes>
<Constant><Name>Experiment Date</Name><Value>2013-03-29</Value></Constant>
<Constant><Name>Experiment ID</Name><Value/></Constant>
<Constant><Name>Notebook ID</Name><Value/></Constant>
<Constant><Name>Project</Name><Value/></Constant>
<Constant><Name>Experimenter</Name><Value/></Constant>
<Constant><Name>Protocol</Name><Value/></Constant>
</Info>

<TableSequence Selected="1">

<Ref ID="Table29" Selected="1"/>
<Ref ID="Table53"/>
</TableSequence>
<Table ID="Table29" XFormat="numbers" YFormat="replicates" Replicates="3" TableType="XY" EVFormat="AsteriskAfterNumber">
<Title>JDTic</Title>
<XColumn Width="81" Decimals="2" Subcolumns="1">
<Title>Log[NOP]</Title>
<Subcolumn>
<d>-12</d>
<d>-11.52</d>
<d>-11</d>
<d>-10.52</d>
<d>-10</d>
<d>-9.52</d>
<d>-9</d>
<d>-8.52</d>
<d>-8</d>
<d>-7.52</d>
<d>-7</d>
<d>-6.52</d>
<d>-6</d>
<d>-5.52</d>
<d>-5</d>
<d>-4.52</d>
</Subcolumn>
</XColumn>
<YColumn Width="243" Decimals="1" Subcolumns="3">
<Title>0</Title>
<Subcolumn>
<d>99.6</d>
<d>99.8</d>
<d>89.4</d>
<d>91.2</d>
<d>99</d>
<d>89.5</d>
<d>74.5</d>
<d>63.8</d>
<d>60.5</d>
<d>34.8</d>
<d>30.2</d>
<d>24.4</d>
<d>22.7</d>
<d>26.3</d>
<d>30.1</d>
<d>22.7</d>
</Subcolumn>
<Subcolumn>
<d>93.8</d>
<d>100.4</d>
<d>130</d>
<d>103.9</d>
<d>89.6</d>
<d>108.3</d>
<d>79.3</d>
<d>74.7</d>
<d>50.6</d>
<d>43.8</d>
<d>32.4</d>
<d>26.1</d>
<d>27.3</d>
<d>29.9</d>
<d>30.1</d>
<d>23.9</d>
</Subcolumn>
<Subcolumn>
<d>125.9</d>
<d>127.5</d>
<d>88.9</d>
<d>136.1</d>
<d>115.6</d>
<d>102.8</d>
<d>94.6</d>
<d>68.6</d>
<d>61.7</d>
<d>44.2</d>
<d>35.7</d>
<d>23.9</d>
<d>30.5</d>
<d>34.5</d>
<d>32.8</d>
<d>23.2</d>
</Subcolumn>
</YColumn>
<YColumn Width="243" Decimals="1" Subcolumns="3">
<Title>3E-8</Title>
<Subcolumn>
<d>110.2</d>
<d>112.7</d>
<d>107.4</d>
<d>114.4</d>
<d>97.2</d>
<d>90.6</d>
<d>88.7</d>
<d>71.2</d>
<d>60.1</d>
<d>39.9</d>
<d>33.5</d>
<d>24.8</d>
<d>34.6</d>
<d>27.8</d>
<d>30.9</d>
<d>20.1</d>
</Subcolumn>
<Subcolumn>
<d>122.6</d>
<d>121.1</d>
<d>122.7</d>
<d>123.6</d>
<d>125.5</d>
<d>103.2</d>
<d>97.7</d>
<d>66.3</d>
<d>62.2</d>
<d>42.4</d>
<d>39.7</d>
<d>31.8</d>
<d>29.3</d>
<d>32.2</d>
<d>30.2</d>
<d>26</d>
</Subcolumn>
<Subcolumn>
<d>131.3</d>
<d>128.6</d>
<d>126.5</d>
<d>117.5</d>
<d>101.9</d>
<d>111.1</d>
<d>97.9</d>
<d>69.2</d>
<d>50.9</d>
<d>47.8</d>
<d>35.4</d>
<d>28.4</d>
<d>27.6</d>
<d>27.9</d>
<d>35.1</d>
<d>23.2</d>
</Subcolumn>
</YColumn>
<YColumn Width="243" Decimals="1" Subcolumns="3">
<Title>1E-7</Title>
<Subcolumn>
<d>122.1</d>
<d>113.4</d>
<d>95.9</d>
<d>126.4</d>
<d>119.9</d>
<d>103.2</d>
<d>100.6</d>
<d>78.7</d>
<d>63.3</d>
<d>48.5</d>
<d>39.1</d>
<d>29.3</d>
<d>31.6</d>
<d>32.5</d>
<d>32.2</d>
<d>29.7</d>
</Subcolumn>
<Subcolumn>
<d>70.2</d>
<d>107.1</d>
<d>116</d>
<d>104.6</d>
<d>113</d>
<d>105.9</d>
<d>93.9</d>
<d>86.3</d>
<d>57.3</d>
<d>45.6</d>
<d>37.1</d>
<d>28.6</d>
<d>36.7</d>
<d>26.4</d>
<d>35.3</d>
<d>28.2</d>
</Subcolumn>
<Subcolumn>
<d>106.6</d>
<d>106.3</d>
<d>107.1</d>
<d>117.7</d>
<d>126.3</d>
<d>99.5</d>
<d>102.9</d>
<d>82.1</d>
<d>65.6</d>
<d>47.4</d>
<d>36.8</d>
<d>29.3</d>
<d>28.2</d>
<d>34.8</d>
<d>28.3</d>
<d>26.6</d>
</Subcolumn>
</YColumn>
<YColumn Width="243" Decimals="1" Subcolumns="3">
<Title>3E-7</Title>
<Subcolumn>
<d>67.7</d>
<d>96.3</d>
<d>124.6</d>
<d>104</d>
<d>106.1</d>
<d>108.5</d>
<d>115.7</d>
<d>82.1</d>
<d>60.7</d>
<d>42.3</d>
<d>38.1</d>
<d>28.2</d>
<d>35.1</d>
<d>31.7</d>
<d>38</d>
<d>30.5</d>
</Subcolumn>
<Subcolumn>
<d>117.7</d>
<d>111.3</d>
<d>94.6</d>
<d>126.9</d>
<d>121.5</d>
<d>102.7</d>
<d>111.4</d>
<d>81.1</d>
<d>59.4</d>
<d>47.9</d>
<d>46</d>
<d>29.6</d>
<d>33.5</d>
<d>30.7</d>
<d>27.2</d>
<d>26</d>
</Subcolumn>
<Subcolumn>
<d>107.1</d>
<d>114.9</d>
<d>114.8</d>
<d>97.7</d>
<d>90.8</d>
<d>102.6</d>
<d>92.2</d>
<d>81.2</d>
<d>58.8</d>
<d>47.3</d>
<d>36.6</d>
<d>27.7</d>
<d>28.8</d>
<d>31</d>
<d>34.1</d>
<d>20.6</d>
</Subcolumn>
</YColumn>
<YColumn Width="243" Decimals="1" Subcolumns="3">
<Title>1E-6</Title>
<Subcolumn>
<d>133.1</d>
<d>141.4</d>
<d>115.7</d>
<d>146.1</d>
<d>119.6</d>
<d>127.5</d>
<d>92.3</d>
<d>80.9</d>
<d>63</d>
<d>48.6</d>
<d>36.1</d>
<d>24.9</d>
<d>32.2</d>
<d>37.5</d>
<d>32.1</d>
<d>27.4</d>
</Subcolumn>
<Subcolumn>
<d>122.5</d>
<d>120</d>
<d>139.6</d>
<d>125.6</d>
<d>105.3</d>
<d>136.4</d>
<d>98</d>
<d>84.1</d>
<d>68.1</d>
<d>46.9</d>
<d>37.7</d>
<d>31.4</d>
<d>30.6</d>
<d>30.4</d>
<d>38.4</d>
<d>29.2</d>
</Subcolumn>
<Subcolumn>
<d>125.2</d>
<d>128.1</d>
<d>108.6</d>
<d>133</d>
<d>125.1</d>
<d>115.8</d>
<d>98.7</d>
<d>70.3</d>
<d>65.4</d>
<d>49.3</d>
<d>42.6</d>
<d>33.2</d>
<d>34.3</d>
<d>45</d>
<d>34.1</d>
<d>25.8</d>
</Subcolumn>
</YColumn>
<YColumn Width="243" Decimals="1" Subcolumns="3">
<Title>3E-6</Title>
<Subcolumn>
<d>129.5</d>
<d>126.8</d>
<d>130.6</d>
<d>122.4</d>
<d>107.4</d>
<d>111.4</d>
<d>99.8</d>
<d>84.6</d>
<d>73.1</d>
<d>48.2</d>
<d>37.3</d>
<d>26.7</d>
<d>32.7</d>
<d>32.5</d>
<d>33.7</d>
<d>30.3</d>
</Subcolumn>
<Subcolumn>
<d>138.6</d>
<d>128.5</d>
<d>112.3</d>
<d>177.9</d>
<d>139.2</d>
<d>115.8</d>
<d>97.2</d>
<d>82.8</d>
<d>77.3</d>
<d>50.6</d>
<d>50</d>
<d>30.7</d>
<d>39.7</d>
<d>37.9</d>
<d>35.2</d>
<d>31.8</d>
</Subcolumn>
<Subcolumn>
<d>136.2</d>
<d>116.1</d>
<d>124.2</d>
<d>114.7</d>
<d>106</d>
<d>117.7</d>
<d>116</d>
<d>91.7</d>
<d>72</d>
<d>54.6</d>
<d>41.7</d>
<d>31.4</d>
<d>40.8</d>
<d>32.8</d>
<d>41.4</d>
<d>25</d>
</Subcolumn>
</YColumn>
<YColumn Width="243" Decimals="1" Subcolumns="3">
<Title>1E-5</Title>
<Subcolumn>
<d>121.5</d>
<d>106.9</d>
<d>93.6</d>
<d>120.8</d>
<d>95.8</d>
<d>120</d>
<d>114.5</d>
<d>106.5</d>
<d>88.1</d>
<d>67.3</d>
<d>46.9</d>
<d>27.7</d>
<d>27.5</d>
<d>38.6</d>
<d>33.2</d>
<d>30</d>
</Subcolumn>
<Subcolumn>
<d>92.2</d>
<d>107.7</d>
<d>119.6</d>
<d>110.1</d>
<d>103.3</d>
<d>107.3</d>
<d>127.8</d>
<d>96.3</d>
<d>83.8</d>
<d>77.6</d>
<d>45.5</d>
<d>32.3</d>
<d>37</d>
<d>33.4</d>
<d>40.8</d>
<d>26.7</d>
</Subcolumn>
<Subcolumn>
<d>123.8</d>
<d>117.5</d>
<d>90.2</d>
<d>140.1</d>
<d>130.4</d>
<d>126.5</d>
<d>118</d>
<d>92.6</d>
<d>80.3</d>
<d>65.6</d>
<d>45.2</d>
<d>28.6</d>
<d>33.3</d>
<d>34</d>
<d>31.2</d>
<d>30</d>
</Subcolumn>
</YColumn>
<YColumn Width="243" Decimals="1" Subcolumns="3">
<Title>3E-5</Title>
<Subcolumn>
<d>103.3</d>
<d>104.6</d>
<d>121.7</d>
<d>112.9</d>
<d>102.6</d>
<d>113.8</d>
<d>111.2</d>
<d>92.2</d>
<d>90.5</d>
<d>61.2</d>
<d>45.3</d>
<d>23.7</d>
<d>32.7</d>
<d>28.5</d>
<d>33.1</d>
<d>23.5</d>
</Subcolumn>
<Subcolumn>
<d>101.9</d>
<d>105.6</d>
<d>90.8</d>
<d>117.9</d>
<d>109.7</d>
<d>103</d>
<d>89</d>
<d>86</d>
<d>79.9</d>
<d>65.3</d>
<d>44.5</d>
<d>26.6</d>
<d>24.6</d>
<d>27.1</d>
<d>27.5</d>
<d>22.2</d>
</Subcolumn>
<Subcolumn>
<d>93.5</d>
<d>103</d>
<d>115.1</d>
<d>93.7</d>
<d>88.8</d>
<d>91.1</d>
<d>102.6</d>
<d>83.6</d>
<d>73.2</d>
<d>61.4</d>
<d>35.5</d>
<d>25.7</d>
<d>26.8</d>
<d>30.2</d>
<d>31.9</d>
<d>22.6</d>
</Subcolumn>
</YColumn>
</Table>
<Table ID="Table53" XFormat="numbers" YFormat="replicates" Replicates="3" TableType="XY" EVFormat="AsteriskAfterNumber">
<Title>SB-612,111</Title>
<XColumn Width="81" Decimals="2" Subcolumns="1">
<Title>Log[NOP]</Title>
<Subcolumn>
<d>-12</d>
<d>-11.52</d>
<d>-11</d>
<d>-10.52</d>
<d>-10</d>
<d>-9.52</d>
<d>-9</d>
<d>-8.52</d>
<d>-8</d>
<d>-7.52</d>
<d>-7</d>
<d>-6.52</d>
<d>-6</d>
<d>-5.52</d>
<d>-5</d>
<d>-4.52</d>
</Subcolumn>
</XColumn>
<YColumn Width="243" Decimals="1" Subcolumns="3">
<Title>0</Title>
<Subcolumn>
<d>118.4</d>
<d>115.1</d>
<d>119.5</d>
<d>123.6</d>
<d>128.6</d>
<d>120.8</d>
<d>75.4</d>
<d>59.9</d>
<d>55.9</d>
<d>35.7</d>
<d>31.8</d>
<d>23.5</d>
<d>31.6</d>
<d>30.1</d>
<d>28.7</d>
<d>22.4</d>
</Subcolumn>
<Subcolumn>
<d>119.8</d>
<d>132.4</d>
<d>140.5</d>
<d>143.2</d>
<d>126.2</d>
<d>121.3</d>
<d>73.4</d>
<d>64.4</d>
<d>52.3</d>
<d>41.7</d>
<d>36.9</d>
<d>26</d>
<d>29.1</d>
<d>27.7</d>
<d>25.9</d>
<d>29.2</d>
</Subcolumn>
<Subcolumn>
<d>116.9</d>
<d>129.4</d>
<d>137.8</d>
<d>131</d>
<d>130.7</d>
<d>116.6</d>
<d>79.2</d>
<d>78.3</d>
<d>57.7</d>
<d>35.5</d>
<d>29.7</d>
<d>26</d>
<d>29.7</d>
<d>24.3</d>
<d>31.7</d>
<d>22.1</d>
</Subcolumn>
</YColumn>
<YColumn Width="243" Decimals="1" Subcolumns="3">
<Title>3E-9</Title>
<Subcolumn>
<d>105.1</d>
<d>136</d>
<d>146.5</d>
<d>145.5</d>
<d>131.5</d>
<d>134.8</d>
<d>99.5</d>
<d>103.9</d>
<d>80.6</d>
<d>47.9</d>
<d>46</d>
<d>28.4</d>
<d>31.3</d>
<d>30.3</d>
<d>26.6</d>
<d>33.3</d>
</Subcolumn>
<Subcolumn>
<d>135.6</d>
<d>143.7</d>
<d>137.4</d>
<d>139.4</d>
<d>128.9</d>
<d>129.4</d>
<d Excluded="1">85.9</d>
<d>103.7</d>
<d>77.2</d>
<d>65.2</d>
<d>41.9</d>
<d>28.4</d>
<d>37.3</d>
<d>23.9</d>
<d>28.9</d>
<d>23</d>
</Subcolumn>
<Subcolumn>
<d>133.8</d>
<d>147.2</d>
<d>157.4</d>
<d>157.7</d>
<d>130.5</d>
<d>123.8</d>
<d>106.1</d>
<d>98</d>
<d>77.3</d>
<d>50.8</d>
<d>44.1</d>
<d>29</d>
<d>28.9</d>
<d>26</d>
<d>30.7</d>
<d>29.8</d>
</Subcolumn>
</YColumn>
<YColumn Width="243" Decimals="1" Subcolumns="3">
<Title>3E-8</Title>
<Subcolumn>
<d>122.6</d>
<d>134</d>
<d>138.1</d>
<d>119.5</d>
<d>120</d>
<d>137.9</d>
<d>109.1</d>
<d>151</d>
<d>121.8</d>
<d>101.6</d>
<d>86.2</d>
<d>48</d>
<d>33.4</d>
<d>26.9</d>
<d>26.8</d>
<d>26</d>
</Subcolumn>
<Subcolumn>
<d>127.7</d>
<d>126.6</d>
<d>149.7</d>
<d>146</d>
<d>131.6</d>
<d>124.9</d>
<d>102.2</d>
<d>130.1</d>
<d>116.2</d>
<d>96.4</d>
<d>85.1</d>
<d>42.1</d>
<d>37</d>
<d>28.5</d>
<d>28.1</d>
<d>24.6</d>
</Subcolumn>
<Subcolumn>
<d>116.2</d>
<d>142.8</d>
<d>122.3</d>
<d>151.4</d>
<d>115</d>
<d>141.9</d>
<d>112.9</d>
<d Excluded="1">184.3</d>
<d>125</d>
<d>104.3</d>
<d>77</d>
<d>49.3</d>
<d>33</d>
<d>29</d>
<d>30</d>
<d>26.3</d>
</Subcolumn>
</YColumn>
<YColumn Width="243" Decimals="1" Subcolumns="3">
<Title>3E-7</Title>
<Subcolumn>
<d>140.2</d>
<d>149.5</d>
<d>145.3</d>
<d>137.9</d>
<d>146.9</d>
<d>130.8</d>
<d>109.3</d>
<d>130.6</d>
<d>127.3</d>
<d>97.9</d>
<d>114.4</d>
<d>74.4</d>
<d>51.7</d>
<d>31.4</d>
<d>36.8</d>
<d>35.9</d>
</Subcolumn>
<Subcolumn>
<d>152.6</d>
<d>141.8</d>
<d>152.5</d>
<d>157.7</d>
<d>140.5</d>
<d>161.8</d>
<d>119.8</d>
<d>123.3</d>
<d>123.2</d>
<d>125.7</d>
<d>103.2</d>
<d>67.1</d>
<d>50.6</d>
<d>36.6</d>
<d>34.8</d>
<d>24.9</d>
</Subcolumn>
<Subcolumn>
<d>121.4</d>
<d>137.4</d>
<d>149.8</d>
<d>140.3</d>
<d>136.5</d>
<d>144.1</d>
<d>111.6</d>
<d>125.6</d>
<d>136.3</d>
<d>113.2</d>
<d>121.7</d>
<d>68</d>
<d>43.4</d>
<d>32.9</d>
<d>33</d>
<d>32.8</d>
</Subcolumn>
</YColumn>
<YColumn Width="243" Decimals="1" Subcolumns="3">
<Title>3E-6</Title>
<Subcolumn>
<d>129.3</d>
<d>129</d>
<d>141.5</d>
<d>121.5</d>
<d>117.9</d>
<d>124.5</d>
<d>106.8</d>
<d Excluded="1">99.9</d>
<d>108.6</d>
<d>106.8</d>
<d>127.4</d>
<d>105.4</d>
<d>97.3</d>
<d>56.9</d>
<d>37</d>
<d>29.4</d>
</Subcolumn>
<Subcolumn>
<d>130.9</d>
<d>133.8</d>
<d>117.7</d>
<d>118</d>
<d>114.5</d>
<d>98.8</d>
<d Excluded="1">87.2</d>
<d Excluded="1">62.7</d>
<d>116</d>
<d>136</d>
<d>106.5</d>
<d Excluded="1">74.8</d>
<d>90</d>
<d>47.9</d>
<d>37.2</d>
<d>30.8</d>
</Subcolumn>
<Subcolumn>
<d>116.1</d>
<d>117.6</d>
<d>97.8</d>
<d>119.1</d>
<d>106.2</d>
<d>99.7</d>
<d>101.8</d>
<d Excluded="1">70.6</d>
<d>111.5</d>
<d Excluded="1">83.9</d>
<d>108.9</d>
<d Excluded="1">85.2</d>
<d>74.8</d>
<d>47.7</d>
<d>36.3</d>
<d>34.7</d>
</Subcolumn>
</YColumn>
</Table>

<!--Analyses, graphs and layouts as compressed binary. Don't edit this part of the file.-->

<Template dt:dt="bin.base64">eNrsfQt8VMW9/5yzm2TzXgJIkNdRQRIgYTfJbhIQWQLyJkSgPns0IVlCNNmNyQbCS7ZWW3wU
QdGC1ftPq1WkWsH3s0av9Wp9lLZa7eP2xj6u1lex1Hvt48p/XufMzGbP7oZsAgkz+ZzszDlz
5veb32/mnPl9Z85vauYvXLho1bwyJZwFANil7FJU+L8BXKR+F0yGZ/6mACFcpJJf9PNkPvlV
wzVTAbDD2Bh4+OGRQu+cAH+z6XEMBuNO40ABEUD5PEAGGWSQQQYZZBjKwU7f+TLIIIMMMsgg
g3yfyyCDDDLIIIMMMsgggwwyyCCDDDLIIIMMMsggw6kebKAK/v94JACvjAVglQ2A5fa+3I/W
241UFJCCV9gBO9hzklY0NYyWAp4B0nCFSZjX1lTXHKPCaGliDpfeRZYp2lTlTFoOOqGC1Zta
1gabgWU5U+ExMmo5ebQcslTxwqZAYwM82mPwMz5qOSotx4ZPrGlq8bdr1f6N2qpgS12gVzln
AXGipTc/diYfraq5rv5KEK2cD+hiS2v5pHDlVNe1tQU3gijlfBS3nFR8Yn5dc9PatiZgVQ6S
szNmOWn4xAX+toa6QF0/ynHgE4v9zRv8oab6OhC9nMiwi1vmSspJF/WulYJo5SC9j42prwx8
wrditbYoGFrfVA+ilqNZ1stNy8kk+oKsQPl8pWZ+9HKmmxKw4icLn1jS1tSOCrEqp4BKwFrO
pJUu76hvaqjTFrXVBRr84HjkTHrxorq2upZgoAFYlFMEj9yY9SJXV9VtaIL3W5bjseynq2g5
RAvz24LBtbAkq3Iq4ZEXs7+PwCcWtgXbQ5uAZTklZk6rcgiVRf5gW2NTHYgln7yY8iFPOd+C
YKijxZofLW7/GoVPrN7UvK7OH7AsZ1rc59ho8jysWw+fg9b8TI37nD+N1Is8yL4SaKoPNvi1
Fauj9IvY5YyJ6O8lIFo5Z8JjXMx65ZNy/GvJ68KiHCTnSTHLGYvfYfh9AazLORrxfH5WpV3L
7F+nc895S/GAv8V9zpNazw+2NNVrq+sC7aiQ3uV8ZllOFS2H9L6auua6UFMgqC2H/0KbWv1x
6tVbPhMoPx1tTf429EYF0cqZbPl+N56rEzn5rAp2wGbYoK1Yo1UFmxuiPLfgYwIEgrDdwjjM
1dS4PkTLodqMU06sQMrRcLyqrSlUF4DqIgX0KuesGO051bcNjxLQ5xlXm7E95nsBDQxJShFS
qpCyCSk7Td2IY2F43AbeSiNaQOePn1sZZJBBBhlkkOFEB/Ri/o4Jl7wMNqgGciGDDIMZVF8l
xgXtIB3bnNXBQHNTQFvXFNKC67SlC9Y01YMMMF4RoVH8kTG8rQZjCg0NHS0zV9evb2pu0M6b
73Fp7eub1oVOpTHoLGrNp0A5KuAYOqBd9SS1UqOH2aZtgEb355hYEJLtRGrpHLMID4EZFPPi
c2sx7pgD1mLMaoPC8mzk4p1cfBONIx1uVsxPym1bWBxs5eLbuHgXcCikzqh2PLUvo3C10bxz
sxKNd8YVoRN5fRNHGUSp/eY417fEub41zvVtca5/aOoJmFg5edLbKTacSmEEB9X+XGy5qzQ3
7jwOrs8hDAbnO++qDmjZBwPcDcZNwD7KNDnJDSMwBLS22Y/6dJu/vaM51B5BCXfsfKCpwo2I
u/kdbRv80fjKBw5b3NxmcDDrVsW5cRnRM6YkmjE10YxpiWZ0JJoxvXfGhWAB4vyMbnD9QkW+
WmSQYZiGD2zcUzON/F7OXVOBMWMXZcTFxdHj49gxB31vKNz7A81E0feK72afUED3WpTu2rfv
/rnkREE3/NezeVRed5R0d+nf/7KI+40MUa4feT527Y/MjScf48GIfh0R70XFYpSC7suk1/4d
/CMVYZlZUMqjUq4BryvFdCaVvnvAv726fTtJGTHVjNnMmN2MpZixVDOWZsYcZizdjGWYscwI
aiIHMiZjMiZjgxkLm7GvRbk6uM/ELDOWbcZyzFiuGXOasRFmLM+MjTRjo8zYaDN2mhkbY8by
zdhYM3a6GRtnxsabsQlmbKIZm2TGNDNWYMbONGNnmbHJZmyKGTvbjE2NUkqhGZtmxqabsRlm
rMiMLQrPMN90zOqa5gQZCrW3nRHW9eIwSqWZ71/jjX4a9862GJEIIwOULzORfM8nXl6sfEqC
+dQE802Kky+Vy5vJxVP7Ed8EinHPSQOpSIHHMvH/1Jj/2+kMtGE/h+caYyA+vQTsQLb+fI9r
jtt12fJgI4pmZ8wLhOoa57inF1TNLIDnC4rc01rnlRQWFl5GULjVzcFWf3YGzj8H/i9At03D
dxVmZ1w8pyoYCgVbtOlawZpgaxFJFcKipqPCCvBtRRcVTlvc1NyMiyqEd2VngBq8WsIS73sY
LIHaXBhs0xqbg2vrmhGIGGoKNCLQYV1dS1PzJhRrCLb7i9r87a3BQLtfq0dwQbsWCmr1wZZW
f6gp1LTBrzUFQv62unqEb2gtwQZ/c3bGRbM0yBe+G5VS1xgMNLWHYGVmaauMwmAp5vmqWRqu
L07CwgP1/kCoDUMmMzQ/Kt/fgOggws0dLQENkm72txdTqXlcs7TmIGYd13AdrJVRWF1zMACl
CyU+Swv4G+swyzSzQAgzypgIra8LEVHBCq/3k4LXbtLqoHTqQ5AAzF5SDNWrYWk/Ar4AaCVa
hGTWN61tQplpQVbiRATa0LoJbWNTaH2wA8pgfV2gEamjpa6zqaWjRTPuKtYWNoW0hrpQHc6r
BYIcmQJ8vt0f0uYV4po3kkzG6XaSjHJDu1Y1Q5tfXFxMclxqZtFhbkHqhYjhBj/USUtTwK9B
wRaDR7FNhbrK+eBRO3p/nU37y2SfaIVEpiPPyyCDDDIMfliF14qixzzA7yKAXy0ArAYueJ6+
Z0AVgA88wL24AXkhA/huBuYrGK2Fq+gHL4fM9bgzAFnHGhleAivxKOY0NPjAgxSUNTwXj2bQ
HeHnU037g2ZQWFRl0UksehP4OJ0MXnFdJ/4DHGlIBY32dzbu3fPWRnAxHtasXIQuTr+o6KJT
ronA6jfTdnBqBqp8bM8shsf5BsS3rApYtBc03K2Bw91TscFwo/1Ts71AxYNe7UUGGWSQYdDD
sYjvJ07BYvg9JlDYCpZjgHoXfEQfhr+74REGHnALqIFnzge3wv+Lwc/AQTgkRcvHfg72gNvg
sQTnexjUwtjtOO9imHsxHPTej4es9gjOjBKNkMbxIO9I/I7FPh46Vk5N6BhzxUPHygBCxwpH
U0LHEjqW0LGEjmWQQQYZJHQsoWMJHUvoWELHEjqWQQYZJHQsoWMJHZ+k0PEF4Qx6dgNGNS/s
l6FxUb/uvhgspOM/0KW+o3UzmBXHtBtTRvsYZIxjtQsWlJNzXfv2XcquPr8fQ6xqDGqKpcQi
A+8nUJYry+XLvYD2IEX2INlyZLn96EHIj+fGk6kHgT8XnkF6kDZ9XO25lj2oa99Y2oNqN154
mexBstwT1INssgfJliPL7UcPssMe1Hky9aDwr79DR3Fdf31nc4wedGDaOfTcXz7VZQ+S5Z6g
HpQie5BsObLcfvSgVNiDNp1MPci3utlAEv7njD3WPUgrfaSSjuK+8rZEEmS5J6oHpckeJFuO
LLcfPcgBe9Dmk6kHacdmUiSh639fPmjdg2o3bpxNzvW8/tta2YNkuSeoB6XLHiRbjiy3Hz0o
A/agLSdTD6p956d0FBdun/aqdQ8K73DMoTOqB5bWyR4kyz1BPShT9iDZcmS5/ehBWbAHbT2Z
elD3jz+eSHvQY1/8McYobt1/n2P0oA/ljKos90T1oGzZg2TLkeX2owflwB607aQaxU1roT3I
5+w4FqMHLXjJayAJyyWaLcs9UT0oV/Yg2XJkucfVgxb5bse7S9aAb4PdgOwXuY6WYgS0X9IH
NpHWLBDDWdDz5NuupIS94TxcIUR0LFBNNmbE9FeUvdf3VBhlexo46S3Gfnzaen9z64mu1UkT
Tj0fBT6k/1mrzlt0OdE0UfSp5aPgKd+fQRatZ1cKANfCfnC7b5/Z6+/FO80a76PZgOxciq7e
Bzq4JxE6s4FmqwID2J8QEUYaPd4M0qgaq7R22Lnb/Ekjfd13Pfv+mvbJXEo6y5r0vLXtweaO
kF9b3dGCfHytxoy0Hz/p/HD26x+Pf9xHSCscaWM7u42mwJNMGtB1/IAS6V3rjZECTxbp93/3
wtZ3/vLpXEo6y5p00gXeNabs1ZLXvucjpHmBq1TgnQMocLxoFVAivWvdOVAC/9UR/dXvTSIC
74wq8M6BErhrz5Qv5ix8wEdI8wI3tt3dNIACxyu0ACXSu9abBkrg7728YdaUOeSRsimqwDcN
lMDTnn3xl9svfNRHSPMCt9Nj80C2cLQcAVAivWu9eaAEPuum/7I9+xgR+OaoAt88UAL/yZ2v
7ane9oSPkOYFnkIFvmUABY7n3gAl0rvWWwZK4AcufrR+8mcfz6Wks6xJJ13gzXd9/f2PJj3v
I6R5gadSgW8dSIEjoBlQIr1rvXWgBP7Q19453bGGtPCtUQW+daAE/v2NIwq+eP0xHyHNCzyN
CnzbAAocoyqAEuld620DJfAZE+sueFIjAt8WVeDbBkrgV7Wt878zmTzDtwkCd0TY/IbrwaSR
/k7+15yfLzqjGwCybSEjnR5BupX670oa6Vrv27V7bxjvAxQCYKQzIkjzLhaTU+urbn5r7fy3
5hLSKkc6M4I09eiYPNJnT/nyoU2Xz6G1tnGksyJIIy+SSSW9ufGaF69+7KuUtJ0jnR1Bmjmv
TBLpq+7/3pTPnB8+T0incKRzIkjj5p1M0ij47zvrXEI6lSOdG0EagwJJJu36833tlHRalKcZ
+k3n+nXSSDdmP3rNfd94grZwkG5N2ujXSSN98e8//t9/3v8HSlqJQTrp/fqvtdlHW5oeMvp1
DNJJ79eza57Z+cHWzyhpWwzSSe/XCyc9+2Xai0coaXsM0knv1/tTFo763XUPUNIpHGkn17mU
gWjhf/z0tt8V3WO+uRRGekQE6aS38Pfu++nvFzw1xnhzcaTzIkgnvYUv8P7iR51nvmq0cI70
yAjSSW/hbxz7xS+zZ8823lwc6VERpJPewgsbZ304vsR8c3GkR0eQTnoLv+KjksevvPkT483F
kT4tgvSAvLlu+Z+xxpuLIz0mgvRAvLnCwXtKjTcXRzqfI60ORL9eVdVc9exHmtGvVUZ6bATp
pPfr4NqWv3z+oGb0a4706RGkk96vRy1+bMn1n//G6Ncc6XERpJPer7cvLbj+T1+fa/RrjvT4
CNJJ79evNf7kjp4K3ejXHOkJEaST3q87G/Nu23DLfxv9miM9MYL0gPTrq14oMvo1R3pSBOmB
6Ne76n/wiNGv1ehDBWSJLPA3tvn97YjqQhhpgHrvf61B10aq62j2tUHaNO2TRXrCaiX4nTs+
MUakMUjPa7iioz3kb9AMHrSCjX60GYu/oRAcD+ltu3IvuPoWg7Qai7QFqnDcpH/yjf3vXXf+
H41+HYP06k3FnSCZpNtu/8O9//jnZKNfZ0VfvGCS5mb2jJDYHWqf77D1+Q7JleRKciW5klxJ
riRXkivJleTqVOGq0lcZJvND6Rh9qQ4GmpsCaHtQbCZUFXndJTPcbjfIAOMhb6vgvcvpMkNM
At67MtZSvWTYFkNkJe4suotDChSmAo7RrX6fxHia1drv2Xj+FyndA49zQAGdlkWyPQ8B/zQe
LTyElZ0RkXtRjDvmgHMxf0tVlmcZF1/OxVfQONJhNY0jHXaB/dxiGL6kL6NQNEpnZYjBoGjI
I/K6wYXRDiKvV8e5/0NTRkbn4heqpdAVJml0Hh5Jfi7GxIwFm7g7Orj2jpYv4HzGenTuBuMm
YB+Ff9kNaL5iTd3aZrw/LrS7O5pD7RGUcKfKB5oq3Ii4m482jo3GVz5w2OLmNoNDBJ58pIzo
GVMSzZiaaMa0RDM6Es2Y3jvjQrAAcX5GN/h+rgJkkEGG4RnQlwrmUzON/F7OXTPWDkYL/IME
PT7QahXytlC49wdaKETfK76bfUIB3WtRumvfvvvpdtYFaCqrZ/OovO4oabwlPfcbGaJcP/J8
7Nob22hbB+PBiH5TIt6LisUIAdDFUSi+KDyDG4wab51pTpCBftFbNyPi7b84jL6pSDPpGzU6
jePZQiOCZFC+zETyPZ94ebHyKQnmUxPMNylOvlQubyYXT+1HfBMoBsSvKt7Z9xjeFvhYasz/
7fibIDauCc812gCfXgJ20PkxvBswmQnOzsBbJs9xTy+omlnAbXtaWHgZN22anYHzz4H/C9Bt
0/BdhdkZF88hM5zadK1gTbC1iKQKYVHTUWEF+LaiiwqnmVOChfCu7AxQE/OjQfAwWAK1uTDY
pjU2B9fWNSMrJtQUaESDrnV1LU3Nm1CsIdjuL4JjsNZgoN2v1aPhUjva5L4+2NLqDzWFmjb4
taZAyN9WV4+/N2wJNvibszMumqVBvvDdqJS6xmCgqT0EKzNLW2UUBksxz1fN0nB9cRIWHqj3
B0JteMg4Q/Oj8v0NiA4i3NzREtAg6WZ/ezGVmsc1S2sOYtZxDdfBWhmF1TUHA1C6UOKztIC/
sQ6zTDMLhDCjjInQ+roQERWs8Ho/KXjtJq0OSqc+BAnA7CXFUL0alvYj4As0aRWIkMz6prVN
KDMtyEqciEAbmlfTNjaF1gc7oAzW1wUakTpa6jqbWjpaNOOuYm0hNDcb6kJ1OK8WCHJkCvD5
dn9Im1eIa95IMhmn20kyyg3tWtUMbX5xcTHJcamZRYe5BakXIoYb/FAnLU0BvwYFWwwexe8U
1FXOB4/akc1wNu0vk33iUzgyHXleBhlkkGHwwyq8WhGvbsHvIrKUC4DVAH0ubqzrqsLLrPj1
TnQBEloMxFblgDX9+nr+EDbiUUAjy6IoOV7CSGIaWnUXnosHKShreC4ezaA7ws+Ts4BlUFhU
ZdFJLHoT+DidDF5xXaN+EE73uT8V96w/BR0IRASq/FPLgUC/2osx2j8120sNXZIqtBcZZJBB
hkEPsTxFnSLFqBGQ7lawHA0QwS74iD4Mf3fDIww84BZQA8+cD26F/xeDn4GDcEiK3GX9HOwB
t8FjCc73MKiFsdtx3sWATFRHn1U3SjRCGseDvCPxOxb7eOhYOTWhY8wVDx0rAwgdKxxNCR1L
6FhCxxI6lkEGGWSQ0LGEjiV0LKFjCR1L6FgGGWSQ0LGEjiV0fJJCx2QHGXR2KVbkSbKDTPjV
3DO7GcxK9in76qP5kTvIgBG7K8g5rfRWuZuzLHewyzX2YFJkD5ItR5bbjx6kwh607GTqQdqq
erqbc8+IHxeea9mDup55ZhY9N+KqtbIHyXJPUA+yyR4kW44stx89yA570PKTqQf57kofT3oQ
3pnKehR35vcq6W7O+3bXyR4kyz1BPShF9iDZcmS5/ehBqbAHrTiZelDXr/55OkUS0N5xlj2o
trR0LjlXu+5eOYqT5Z6oHpQme5BsObLcfvQgB+xB1ScVmn3xLWNID8K7O8Yaxc010OxHLpc9
SJZ7gnpQuuxBsuXIco+rBy3y3Y5d6q4E3wa7AfGPuw6QLRiNgHzUfWATafVry/u+hL3hPEA2
5EQ7LqkmGzNifiOVvdf3VBhlexo46S2GD1Rtvb+59UTX6qQJp966aB/S/6xV5y26nGiaKPrU
Whf9lO/P2NE2qmdXCgDXwn5wu28foM6ywb14Dz3jfVQK2FZQbNceQJ8SS2miCgxgf0JEGGkl
gjT38UYySRPPlktVJWKnVIO0sDlUski/NTPntDF/+3QurXWWNemk7/vsfjY99/y/3uejteZI
G5vyLjN1nfyNtvG0JaBEGGlbBGmm6+SRNnW9LKqul/XSdbK2nN739I5vNBJdL4uq62UDpevu
918IFX5J9vheJujaTgW+fAB1jacHACXCSKdEkB5QXS+PquvlA6Xr+fterv9nGtH18qi6Xj5Q
ul5Z+PO8CWsf99Fac6RTqcBXDKCuMQwHKBFGOi2C9IDqekVUXa8YKF0/e9c1eWMvI7vsrYiq
6xUDpeuLq79+aMPPnvPRWnOkHVTg1QOoa2zuAkqEkU6PID2guq6OquvqgdL1ObvsdR+e8eFc
Wussa9JJ13Xos7MzPyjt9tFac6QzqMANO9D4BDZppLe2n21v2mvuds0JPDOCtLErbvJGKVOb
Ksb8v7N8gJqFjHRWBOmk74pbe/Tjloo9fzJ2z+RIZ0eQTvquuB/dG2xp7TqH1trGkc6JIJ30
XXGX3/HnC/9eXEtJ2znSuRGkcRtLJmk8IL58HN0fNgWI+7nzpLG1lmzSNb4/zSGkU6M8Uoxd
7I3OlTTSv35i8uLZix+lzQykW5M2OlfSSNcEx77T+eFPjK1pY5BOeucaV7KpsemT7xmdKwbp
pHeul/z5p42c/QUlbYtBOumda9P2v5zz1r7PKGk7R3oE18KVgWhmxX+/fNeH75vPcG5T9bwI
0klvZq9c3vzRiNfPNJ7hHOmREaST3sxKUn3n76/6g9HMONKjIkgnvZm9/PP16q79lcYznCM9
OoJ00ptZ+08e/NfffnG58QznSJ8WQXpAnuEFU0Yaz3CO9JgI0gPyDNdCh41nOEc6nyOtDkTn
+sknH298f7HZubidzcdGkE5657rjU/9149uMHekUjvTpEaST3rl29uy74ZU/vW90Lo70uAjS
Se9czi0b3q3ZO9foXBzp8RGkk965Llu51f1FuzlA4khPiCA9IJ3LdstZRufiSE+MID0gnWtv
2z+NzqVGf2miMfkCf2Ob39+OqC6EkQYo/CSYe75mKvBoNpdB2jT3kkX694smXqh9+IkxQIpB
el7DFR3tIX+DZvCgFWz0I0dxx7uL/XPvhy5/sMcgrcYibWFpHjfp03c83fFgw38anSsGabx1
ZzJJf1Tou+gHo6YanStL7pcquZJcSa4kV5IryZXkSnIluZJcnfxcVfocYYK8pIMzENLcFrzC
Xx/SmgLrgppba0aOu4lf7/ZQXSDUDjLAeKX3Kr17Io1ffj4sWTbGEFm5lwlcVCcZVPhZVCJL
uON8eZy0B6ALIZZE0S+ary+gPVX7bprQ0TrwoUQ9x3dwdPzBOLFdxemdYDLXbY0dkSPb/Jfw
3PuYh/WUV5JqElJXCKkrhVSzkGoRUgEhFRRSrULqKiHVJqTahVRISHUIqQ1CaqOQ6hRSm4TU
ZiG1RUhtFVLbhNTVQmq7kAoLqa8JqWuE1NeF1LVC6joh9Q0h9U0htUNIXS+kbhBSNwqpm4TU
t4TUTiF1s5DaJaR2C6lbhNStQmqPkLpNSN0upL4tpPYKqX1C6g4h9R0hdaeQuktI/ZuQ+n9C
qktIfVdIfU9I3S2k7hFS3xdS9wqp+4TUfiF1v5A6IKR+IKQeEFIPCqkfCqmHhNRBIXVISD0s
pB4RUo8KqceE1ONC6gkh9aSQekpIPS2knhFSzwqp54TUj4TU80KqW0i9IKReFFL/LqReElI/
FlIvC6n/EFKvCKlXhdRPhNRrQup1IfWGkHpTSP1USB0WUj8TUj8XUr8QUm8JqbeF1C+F1DtC
6l0h9Ssh9Wsh9Rsh9Vsh9Z9C6ndC6r+EVI+Qek9I/V5I/UFI/VFI/UlI/beQel9IfSCk/iyk
PhRSHwmpj4XUJ0LqUyH1FyF1REh9JqT+KqSOCqm/CanPhdT/CKn/FVJfCKm/C6l/CKl/Cql/
Can/E1JfCqljNJWFp12NYIxP0ejDtx1NVhlX/0hHLujsfHouN3wO1agxwkH3oTv83CSXnY6B
hXEPDel4GeJ8al8AJ7e71VG8nEihy4qMjyBuxgzZaPEG6So6NNtF7aFbzPyPY4e8/J5ZufQe
Y52UMRuZScudSod/qIRiynoK/YAA0cj1kWr/MU61HTGrjTi6oK65w3/cdU6nfEWrszPClkzH
fF9Pc7JPShzU/ptAOVq6YE1TPTXyVkGCy+0i33iAmkD9ImU23EwE0chDxxyqoQ56HJXHSX1M
pr38aAJGnmG4jcSGyUg4XBhlec6AP9C1qxX6IG1T6QDdMPKmctTmRJiGX2LDj38oG63OeCiT
q0rMq6rF1WxgfFOIdkxEnPquIs8+RBfFjX7Ox8ldiOJG7q5JCd2FOOns810o96Y+34UeV5u5
u86PkrP3XehJtaXPtNDzcmuf70KtaVsf7iLvmqsV8Rk8gXvXKLTeGVyr6/2KXR5svLR6ZY3e
59cNKk7hOobxujFegxvisObgHo69WUNlufrFk2LypJg8bewXT6g5lJ5XVNEvtuxR2OrsN1vu
84rKk87WpmRIK/lsbU6GtLxJYks12dqSDGl5ky6trcmQlifpbG1LhrSSyZb1GHgiJDgF/lYH
A81NAbR9K5r6wCPiWWvq1jbjnVfb/O0dzZbzIBhGpFWNV7vhPsCyngc5TI8HEjh0eZywwxgi
n28xRL6YGyJ/SWcs/o/OYEwGpAeic+h6e6323W/XnvHdyHmQsCIaqWSIjM4i7ePSFNJy+HkR
cR5EF+ZBdGEeRBfmQXRhHkQX5kF0YR5EF+ZBdGEeRBfmQXRhHkQX5kF0YR5EF+ZBdGEeRBfm
QXRhHkQX5kF0YR5EF+ZBdGEeRBfmQXRhHkQX5kF0YR5EF+ZBdGEeRBfmQXRhHkQX5kF0YR5E
F+ZBdGEeRBfmQXRhHkQX5kF0YR5EF+ZBdGEeRBfmQXRhHkQX5kF0YR5EF+ZBdGEeRBfmQXRh
HkQX5kF0YR5EF+ZBdGEeRBfmQXRhHkQX5kF0YR5EF+ZBdGEeRBfmQXRhHkQX5kF0YR5EF+ZB
dGEeRBfmQXRhHkQX5kF0YR5EF+ZBdGEeRBfmQXRhHkQX5kF0YR5EF+ZBdGEeRBfmQXRhHkQX
5kF0YR5EF+ZBdGEeRBfmQXRhHkQX5kF0YR5EF+ZBdGEeRBfmQXRhHkQX5kF0YR5EF+ZBdGEe
RBfmQXRhHkQX5kF0YR5EF+ZBdGEeRBfmQXRhHkQX5kF0YR5EF+ZBdGEeRBfmQXRhHkQX5kF0
YR5EF+ZBdGEeRBfmQXRhHkQX5kF0YR5EF+ZBdGEeRBfmQXRhHkQX5kF0YR5EF+ZBdGEeRBfm
QXRhHkQX5kF0YR5EF+ZBdGEeRBfmQXRhHkQX5kF0YR5EF+ZBdGEeRBfmQXRhHkQX5kF0YR5E
F+ZBdGEeRBfmQXRhHkQX5kF0YR5EF+ZBdGEeRBfmQXRhHkQX5kF0YR5EF+ZB9F7zIL1hM+Pq
1xQ2D8KgHQOQu8byKhoMf93yKhoXX2t5FZkq11leRVbSNyyvIsPpm5ZX0fhuh+VVJJ9UW++r
xLbjx252QD5uQl7qXlAo/KiwCQIj7yX0SCfmmROcazdOK3SIAV/SSxT6qt4FunAcPQhdyrs4
jrx7Oe0+HEddf716xMx/kY3kR4OhL2w7hBU8Cn2xhe1P4jxo0Nea0WqWWZtJykRzPr787sUo
jquZBfB5NIQLp4ZxHA+Jc1xLjDwHc0geVH1Xbi2Oo0kyp9OJ4x5U5hk9uMyl6PwIzaR7cITP
LKc1j9HqTGe0joxktLpGMVraaEILvU5BZrdZZngMK9OXz8qszWJldo9lZbaezso8cjrj//A4
xn93BeEfye3weCI3JM+eHCLPy1HdJ9Xg+CtYuT1mOd1nOE26NWe6TD7BWUzm4UVM5tpkxnNN
HuO5awrjueZsxvPhs2t76Rrd++7IsKnrgwVM112FjG73Gka3exqj2zWa0fXNYHSPzGB0W4uY
rGqKOVnpTNc1M5muj8xkejnoYrT25jNarhJGq6cEmPo9OJbpt6eMldPlYeU4x7FytHJWzuFy
wPis4Pi8ium0ppLpVJvAdHpwNtOpbyLTqe9cptPD5zKdhudyOg0z2Xb5GJ+7NI7PKo7PKibb
mvnRdZp/Zpi1t/NqlhzFuCqPB10CZBisMAI0QJHX2tEkfktrXVtTezCAvyltCrVrKFR3NDdr
6ze1BkPr/e1N5Ny85pC/LVAXatrgj7xUo21As+I4Pj8YqG/uaEfuQQvqmlvX12lzNFexy1NI
crb51/nb2vwNWkuwwd+Mzy3UChYsDMzQFixsKDT9GWkdAbyAua2uKeBvqPK3h4oQuIfpEKL0
Q3Mcr8L/W+eV4F/uY2xyFX8hjaNrgq34l9FBwSxnWdXqUEOxdl5bW7CtF5HjKb7SMwVJZF1T
gz9Q79eWBKAMYR3ak1J4JO+LgsGGgL+9naoSn+39xTA+bX5JizUb/SNXws+m4s75hiJCyZQ8
q8Ycrchd7BpCOh4IrQ5ZPVZ3tKz1tyF6rUGz6HmBuuZNm/0Nb8snjXzSyCeNfNIM+JOGzSWG
FTZVWUsnDNl6u2bFGGvmwb9R4GwwDsyDJu8KaApfCdPbsbsodMcYcB/IBY/Day9Cg/wVaFgf
hqPVHpAJPoLxoyAHKEo6yFDSwAglA4xTssBUxQFmKk4wV8kES2F8lZIDapV8ONbNAtfC9E3w
2p3w2n0w/hC89hy8/2V4/xtKLvitMgYcVbKhFT4ejFfTwRQVTcZlgXPUVFClOsBS1Qkugef8
MN6i5mAet8BzN6q54A6Y716Y7wF47VF47iWY76cw/g7M9ydY1qdqGvhczQDHYL5MmwOMtDnB
WbZMUAzjXls+qLZlgUtgfC083wbPb4Px62zpYKctDdxmywX32MaAZ2zZ4BXbePBHeP4TmOcL
eI/dngoy7A6QZ3eCM+2ZoAjGPXbC23x4brU9G8ov3462k2Ahj9oF6HcUBVnOBsSxDdLfPDrt
iFS3gkIUKXQyaBQFR7YD4tbLmB4YQ6ei7qNrRDMoRJxF14i+SO/LojaR4cLzMLVAcigMmEnv
/4jmcVJQLIfSUxRCB/GeoRAoBq0mG6EQmoi/cRRCQa6opiqkHOQbaqZCykO8ol0rMgHxnrSU
5kHujFYphBbyL1SrkOvj6CqULLrm9VqaH03L30TLRDK6k5aJVifdR/NoCIynZaJvBZ+j/J+J
IGbK/1kIDFZIvdFE3m8VwiOaVz+qEDmdTT9bHE/X2o5XSTloxd0UldAtRLYd9dA5DdmGKpH5
dLTWVyX8oG8dkddtxHMRsvrovcju9NM8M5FtqxKe3biVk/wlaEJJJXwiR+p3UFplaLqD0kL2
8QO0HC+aQqD3liO4ndJCny/+lOapROAzpYXWvf6J1ms2glRVIh9k436ushWjxyhd5Coo00bK
Qa5kRtoILfTx41k2Qgu15WKaB6139tqITpEtXm0j5SxAcqB5zoPHWloO2gSljZazCE0I0jzI
t/51NsInMrZ32gifCLe4zUbkswxND9mIHtFa6mds1Ecwav82osdqBGHTctBmFZ9QWjUYhyO8
IVvfbieyXYXavJ3wsBr1ATvhcw1qT3Zy71eQXmmeC5A+7ES2F+EnAsmPpqBX2wk/xpKTr1Go
MTMClrxPYS53rWFJY0EawyUHKzwYsZOIgaEAQDCUqXh6qMuM1yokjvOoXB6Vy2MjcQ/GaBkm
1aoSTApjkTatF86C8tem9Zjl+xzdrJz0HrP8nnRGK5zBaGmZPYujYTfAFjbxHZBWa+JBR7jz
PY5aM96dTuIIF65J2WViYT0p3Wa8K7V7iZVMTRxqAuFfwxhWeHGs/Ag7Ppi2w8TIejRSX4Q3
9TgJFoYmed917Ge4cDrDpMAokgdNZq/P2BuVt2y7ha5ncHqcwemxiNN1MZenmMszs8vE2gDF
fJF+w/lM19rY6LoOlzJd15YxXWsedh54u814N4xH029PNtNj93im38M57HzXRKbf8CSGX7uc
TKdHnPF12r2Q6TS8KL5OQR7TqbaU6TQ8hem0YCTT6eGRTKddBTVmO3xy1K6YvKH3ue8AWCxx
yROLSz4En6c/gEdRRbG3zI3t+fJid6nHVVzq9npLKotLy93usuKKIldxhbvMW1JcUlHhL3K5
KsuLS0tKUKwC3lLprnS5ir3uMnifywtvh0ZfZSn8V1aOAAJPuRuWX1Hi1kJBDcbKvC5PMbyO
khXFpWXwXneltwwlXcVlpd7KkvLiklKUhGV4StzukuIKlHK7vcWVkJPKklKchtFyl6cM5nG7
MVP4Flh8GU6VFXvKS83z7mJ3OWbYCwtwlZd4vF63YSY1tWvt66FB1VBFIA1kLJnneIuJZSRm
k5lGtpOZYOapeQrJt6QSFw7rUFkC5VvqLSt1Iam4S4s9xFB2uUqgOCoxzzDpxqJGIqzwlEDR
esoqXKgAVwUUeqUbCq64osJTCcsur/Sasi2BsnVXENm6vPDuEne5i8oWqgLq1EVkWwI1BkNx
OZGtB2Ys9lRW8JL0ELlWQElWcpIscZWbkoTNxOUqHXBJGgIqq3gbHFTJoFM2Wtloh0ijdUWH
S9CjV7GASxIdCKfCvxQ4kE/BC8BPg7/j4KFBE2UqNKHc2IxCBlYaNIhSoTGTBo2PFGhEpEDD
gHy2VQvvbIVmw9Xwdyf8vRMeB+Ar+lnI81vcio+P4f1/BWxU9j/wBZKmpIEcJRsa4aOBS3EC
H4yvUEYKA7haJRWsU1LAlfBohfEN8HcLPMKKA+xQMsAtCuHxTljW3fD6/fD3IPx9XCEL2p+F
5b6u5IBfw98P4e8X8EhV88FElfHmVVOhAcx486kjwPlqGrhIzYaG7miwWXWCG2D822qemed+
VQWPgy9UYk5mmPIkZlEqhUEMSMPY4sdJr+VQmCGFQhjjaNxJh1tpFMKYSsvOo+a1AVvMpnlG
U1M1lZa3mJ4fQ83EFApbrKHxsdSkS6M0aynN8XTlbQ6FKq4GDKrYSc9PoqsmcyiPByhfZ9DV
ePkUqniLxqfQVVCpFJL4Kx2kFdIVSSMo9JBGoQ0EPeRQCGMGhWZGU+jBRaETbCrRPAh6WKEQ
SKeUQjCpFGJYp5D6oqHolTSOIIZWmqecfleVQiGGLTReSfuYg0IMOyhUhOR9i8JghTspzwhW
uJuWidrB/fQ8ghUO0vMIVnicxufjFknqgqCE1yncg6CEXysMSviQnkdQwhc0jnSbqhLZovHx
RBpfjlswKX8FhXLsFBrwqUTOeLUVhUgQNHCRSmS4mkI5o2kb2UwhGAQN3EDzIGjg2yrR9cW4
5dNtMCgccI0FHPBAQnAA9y3Y4CMCP42DCOBVS4CstpiKxcmsxB4OEeiyMSvRZ2dWeg+HCPRw
iEDYAhHwOZg1qKUzK7GHQwS6MziLNJNDH7KiIwIVnOXfyiECBXZ2viadWYyuDIYI7OAQgfxU
Zj2+mwAiUDuRWY/apPjW4wcUEcAIhbPWtAy7RzDrcXE6sx6PcIhAD4cIvGuBCMyxQAS6i5iu
fWOYroGL6brLxXRd62byByUMEagZyxCBw2OZrltPj65rzctZ/uVM193l7HxXBUMEaiujIwI7
OMvfOZHptzOXnT8yien3sMYQgXc5RGDviAR0uoTT6dL4Ot2fx3RaezbTqW8q06ljFNPpwVFM
p7XTGCKwd3QCiMAhiQicaETgNfg8/Q/OuCpFA1hsM50KNpbXW1FS5vJGtQyYJAbO1GI0hpfF
5XV7S8orSgdLrjxagAYIr8kGLRv08GjQaKAdHUz4D5X/jrsvYMJPBTAhC76LU6D5mQrNyBRo
DqbAcVIaHDtkQDOLGMlVML0EXl8Jfy+A1y+FRy0FExrhe3sjNHaug7+3wd+74XEIlvjvkOff
cGDCUXj/3zkw4f/guycHGvbjlWxQqIwG50JjvxrGL6VggjH2CyipIKRkwZqngOtg/Eb4uwse
tykOcJeSAe6jYMIhJQ08Ca//CP7+GP6+RsGEn8Fy34N0/gJ/j8HfbDUHjFPzQSkHJixTU6Gp
xXj7ijoCrIP5Qmo2+Jo6GtyuOsG9MP4IByb8OC6YYHzenceBCWM4MGECByacyYEJUzkwoZgD
Eyo4MKGKAxOWcGDCSg5MuIADEy7lwIRaDkxo5MCEjRxf13Fgwm0cmHA3ByYc4sCEf+fAhN9w
YMJRDkz4Owcm/B8HJuRQYxmBCeM5MKGQAxPO5cCEag5MuJQDEwIcmBCi6zk8tM8YYMJ1HJhw
Iwcm7OLAhNs4MOEuDky4jwMTDnFgwpMcmPAjDkz4MQcmvMaBCT/jwIT3ODDhLxyYcIwDE7JV
BiaM48CEUg5MWMaBCedzYMJXODBhHS0HgQkhDkz4Ggcm3M6BCfdyYMIjHJjw4wgw4esWYMJD
CYMJ1IOLBBMkmCDBBAkmSDBhuIAJbmNkXH4q2F5lbkjGXRnVRmCSGDjbi9EYXrZXWUlJqcfr
GSy5xgITZIOWDXoIN2g00JZgggQTJJggwYSTE0y41gJMeLgvKxMkmCDBBAkmSDBBggnDcmXC
KWF7uUvLPdBkiD3hWD4IE7nDzPZyl3vLKsu9gyXXhFYmyAYtG/TQa9ClEkyQYIIEEySYcNKC
CddZgAmP9WVlgleCCRJMkGCCBBMkmDAcVyZ4TwXbq6QC8uAujT3h6B2EiVzv8LK9Skq9sDV5
B0uuCa1MkA1aNuih16DRQFuCCRJMkGCCBBNOTjDhGxZgwpN9WZkgwQQJJkgwQYIJEkwYlisT
Tgnby1VWBg2UitgTjt5BmMgdXrZXRSWkZWV7lQ4umCAbtGzQQ7hBl0owQYIJEkyQYMJJCyZ8
0wJMeKYvKxM8EkyQYIIEEySYIMGE4bgywXNKrAr3ejyeCnfsCUfPIEzkeobZRC6sUWlZ+WDJ
NaGVCbJBywY99Bo0GmhLMEGCCRJMkGDCyQkm7LAAE37Ul5UJEkyQYIIEEySYIMGEYbky4dSw
vVwlHrcnzifmnkGYyB1mtpcbKttd5h4suSa0MkE2aNmgh16DLpVgggQTJJggwYSTFkxItbFR
PQ8m3GC3BhNW0iMdU1vUHFxb16wVkKdgITz3tM3IZYRczn6C5WA74/soBp5cYtr3dmLr/Bs8
1isHzTz56pNsD/qUmiWJjIzNMrN623AYP8hmtqYvh9maIJfZml25zNb3ORmusMvBbE1XenRb
s2sksynDo5it6RvNcAXtNEar+zRGq3ZMdFzBmcrsSy2b2Z0gjZ0Huczu7MlluEKtg+EKRxzM
Bj2Y3t2Lf/SUCa/2MVxkGpNPzzTGc3h61+KTwQoy+ZwRXdc9M5iuw0WsLr5iVpee4q5e9yL9
do9huq7Nj65rUMJ03VPCdN1VyrWBMoYr+DzRcYVwNqfH8Uy/rRze0DOB6bd7IsMVDucyne5y
Wuj0BqbTrvM4fGUhh68s6oI2/fIIm36lNLX7aafPg4/SOfCIHCOydEegPhhoD7XVNQX8DXD8
7CopXeW/wl8f0gIdzc3a+k2twdB6f3tTu8UtlcVlrjKtwD2jtLyikFhPw95iglVFZaChvddd
4oYkK4klE9V6GVpWS2l5JZZPaVmJt6zcjZTyNqiBTWi5bEayGfWnGUWM16Kbp+hhlSuYp2hP
95V0KIdeDU5opkyFw9YiaLrMh/FL8HCThUZATLgWODRvg/FO+LsNHtfAIfb1cCh+KzW77oLp
e+D1A/D3ELz+ODyeoebpi5DKz+Gwtwf+HoG/X8IjS8kDE5V84FWICVit2MD50Fy8EJqVX1VS
+vRgrqNmZiO8rxnG2+DvRlrGVmiafoOap7ugWfpteP0u+HsP/D1A7zsIzdJuaJa+CX9/B38/
hsc/IF951DydptpAETRPS9UUUKGiuu1ViflCR9L4FavS3zFUD1Op2WWn5tNp1Pybz5mgl1CT
NIOagYbJ2sKZq22cudrJmavbOHP1Gs5cvZ4zV2/lzNW7OHP1Hs5cPcCZq4c4c/Vxzlx9hjNX
X+TM1Z9z5moPZ64e4czVLzlzNUth5upEhZmrXhqfTE1LGzVdz1eY6XohNQ+RXL9K46VY+ySP
B7cAZmY2c2ZmG2dmbqTxWbh1MNPyG5xpuYszLb/NmZZ3cablPZxpeYAzLQ9ypmU3Z1q+yZmW
v+NMy48VZlr+Q2GmZR41LZfhFkhkgszMIs7MROYnqks1qhuN5/qux21RAftMqMfhc4RVrI90
cDrKHww0NwW0dU0hLbhOW7pgTVP9rPkdbRv8UALI/P/ARo5o4VRv25nARaG7DAo0ZVCpvEyP
8+VxUh+TqcbPj9K6EVDyvo082rXvpvW6fr75zI9+TqHHdvoW7t6g4jJ3YqroDH+nAVkeo+FL
eGRxgC3jGV31bUe9xrh6PTXvfO2sDHIVnb3B8qpKYbfoV1HVb7K8ivr7tyyvoh610/Iq6pM3
W15No0/dyKsE3tpOBZxNeZhEjef9CknbaU9UuLxGSId/8MkZbLy0emWNDrvxRHxa5V7fkOQL
RmzfxZ/PPmqK0bCd+QUvb+PHmIMrlA2+EMvbFVaygxt8GVjd9RELf4zK3E/vK6ANI3plUFku
yFcqh+o7I7glXKbQsy5r9pQo7N1gwd6DCbFH1yVVJMShg6bE3bIjmbRHYfJGCyYPJswk3b02
cSbFXbgSYfImCyYf6Ysky/sqyT4y+S0LJh/viyS9fZWkt29M7rRg8qm+SNLbV0n2kcmbLZh8
ti+S9PRVkp6+MbnLgsnn+yJJT18lmTCT19MYP3R9AQ9dtf4OXROo4HAf+IhD1wxu6NpBDzk8
HNpD1wLAhq78YHMy1q8S9Vzk0HW3Ygw3ow1djaFqf4autxgDve3Rhq63Wl5FjXeP5VUbnTeO
fhU9T263vJpCDf3oV9Gzbq/lVaSPfVGukgfu7ogHrkYfuAcUNlubwUk+5tA1/kM39tB0d5yh
6S0WzP4gysNzd/KHprvjDE1vtWDvhwmxl6Sh6e44b9g9FkweSpjJJAxN4zF5mwWTj/ZFkv0d
msZj8nYLJp/oiyT7OzSNx+S3LZh8ui+S7O/QNB6Tey2YfK4vkuzv0DQek/ssmOzuiyT7OzTd
3Yeh6QsUVfVA8ojp1VVFXnfJDLfbTceiq2CpyyO+n8Dv0QRqdOqNRedEjEWPyuOkPoyx6NEE
xqLG2BJ1zSuVVGgTRz/HTzKgaytVOn5sUwm8aI5Fp3Ij1jkRI9j4Y9Esc7RpfVW1HMe66JWl
dFrGdxV5aiG6KG70cz5O7lLoOkHjrkkJ3YU4Wd7nu1DuFX2+Cz2uqvtwF3l2r1TFJxyajPMD
NhHNj3JXqv0c5YpPbFRcrDHt0jisObhHT2/WEh3TWvPEBrKKydOyfvFEX3WV/WKLvdxUk63l
yWCrIulsrUgGW+VJZ6s6GWx5k8hWNPCMjFDOgwSn9QLP2Hhl1pq6tc1+dK7N397RHGqPB6Yl
UMXh/voTBzDGhwZIEofp8UCU46cSxBoyYNrFIPo8MBp6/CJiHjjynDEUuY/rFanmAAadfYC7
O6sfYNp+NRaYdr8aC0w7oMYC036gxgLTHlBjgWkpNitAjJdINl0bg8y8sTY65FLYpwpGXub3
QCHLrZjPA2NtPHwQLiGvWnR04Tia1HUp7y4xvlN32sl36r9E3yaoR8z8F9lIfvTt9Re2Hb3W
XeNvHOzk+wW0fKU1o9UsszbTZ3774MvvNr9rD2cBc+13mK75xw0tx7XEyHMwBzD/AXSdP1pC
43Q6l5jfGpzBvllwjtBMugdH+MxyWvMYrc50RuvISEaraxSjpY1ma85BZrdZZngMK9OXz8qs
zWJldo9lZbaezso8cjrj//A4xn93BeEfye3w+Fbze5CeHPY9iGsS+Wb9FazcHrOc7jOcJt2a
M10mn+AsJvPwIiZzbTLjuSaP8dw1hfFcczbj+fDZtUuireF/d2TY1PXBAqbrrkJGt3sNo9s9
jdHtGs3o+mYwukdmMLqtRUxWNcWcrHSm65qZTNdHZjK9HHQxWnvzGS1XCaPVUwLYtyFjmX57
ylg5XR5WjnMcK0crZ+UcLgeMzwqOz6uYTmsqmU61CUynB2cznfomMp36zmU6PXwu02l4LqfT
MJNtl4/xuUvj+Kzi+Kxisq2ZH12n+WcyHwmu82qWSJ8HJ/ZbigYo8lp4zA+2tNa1NbUHA2j4
ubAp1K6hUC2uc8fn5jWH/G2BulDTBn/kpRptQ11zhx/H5wcD9c0d7U2wxIK65tb1ddocDa1X
LyQ52/zr/G1t/gatJdjgb8bnFmoFCxYGZmgLFjYUWqyor/K3h4rQuBnTIUSND5FRqML/0bfH
KPCfHeOr5ItjFNDHxigwOiiY5SyrWh1qKNbOa2sLtvUicjzFV3qmIImsa2rwB+r92pIAlCGs
Q3tSCo/kfVEw2BDwt7dTVeKzC/yNbX4/OQUjDbSsVVr7VR11baSIeWvbg80dIb+2uqMFWyb4
EuFx9abizvmGIkLJlHzk9xdDSMcDodUhq8fqjpa1/jZErzVoFj0vUNe8abO/4W35pJFPGvmk
kU+aAX/SMJjuPpWhgLUUi4vmISQP/o0CZ4NxYB40eVeAieBKmN6OP3VAd4wB94Fc8Di89iJI
hSNpBzgMR6s9IBN8BONHQQ5QlHSQoaSBEUoGGKdkgamKA8xUnGCukgmWwvgqJQfUKvlwrJsF
roXpm+C1O+G1+2D8IXjtOXj/y/D+N5Rc8FtlDDiqQJNcHQ/Gq+lgioogrixwjpoKqlQHWKo6
wSXwnB/GW9QczOMWeO5GNRfcAfPdC/M9AK89Cs+9BPP9FMbfgfn+BMv6VE0Dn6sZ4BjMl2lz
gJE2JzjLlgmKYdxrywfVtixwCYyvhefb4PltMH6dLR3stKWB22y54B7bGPCMLRu8YhsP/gjP
fwLzfAHvsdtTQYbdAfLsTnCmPRMUwbjHTnibD8+ttmdD+eVDHVzIjT7zAPN/NopCIWfTT0Bs
9JOeLGoVrKCffSBQ40qaHwE52+knKQ6KIYzB8ATUPf2EJYN+ZpJFZ7Rf5D6BeYXel02BQif9
1KSH5kX3f0TzOCncmEPpKQqhg3jPoJ8jIe8bIxT2Ocw4CqGgz2GmUk8a6HOYmQr7RG2uQmih
NruU5kGfw6yinyOhtZa19HMkJJdOWib6NOZamn8CXeRsfBpzJy0TzRndR/OgWfyHaJln0CUH
6fSzr5cp/2fB4w2F1BvBY79VCI/Yewn1NHI2XbQ/noJt41VSDpplnKISusirCQJlEZ8I7j6H
fiqFvJpUqYSfGXRKyEk/XbqE3ovsTj/Ng7yatFBPHW7cykn+ErTynH5SiT49u4PSQt5O7lXZ
Z2gP0HLQZ2iP0nvRZ2gvUVroM7Sf0jzI28k7lBb6JO1PtF7ok7RPVSIfZON+rrJZ8mOULvo8
LdNGykGfp420EVro87SzbIQWasvFNA/yWOO1EZ0iW7zaRspBn6pdQvMgOG6tjX2q1kbLQZ+q
baN50Kdq19kIn8jY3mkjfCLc4jYbkQ/6bO0eG9Ej+mztGRvRI+pPr9iIHtFna3+k5aCPUj+h
tGowDkd4Q7a+3U5ki7ymZNgJD8hrSp6d8Im8ppxpJ/cirylFNA/ymuKxE9lehJ8IJD8Cdlfb
CT/GbM5+lX3KycOSabbeHlR6w5LGNOHg+2I9EMcXK/ZLAjjfpwrzowE4X6zdKpfHxvlH5Xyx
tnK+WJ0Wvlhr05i/DJ+D+dEAnC/WnnTO/0gGo6VlRveZAjhfrIDzxXqEO9/j4HxqUL+sCM+t
SdnB/HamcH47E/HFOoHz2zkxAb+d1Bcrxsg0Ul+ENx12Mr+dhx37e2G1l2OslvlirbXwxZpu
4Yu1ZzrnU3cG51O3iPO7y/lM6eJ8pvhmMl+sR8YwX6yt+Zyux1romvON4ivjdO3hdO3hdO3t
iqrfVzifKbs4nylPcj5TWicy/dZMYvh1PueL9V1nAjpdyOl0UQL+dUdwOl3CdFozhenUOZLp
9MmRTKetBcwXa9eo+L5Yw/dLX6wnGpdE7+79xHVlebkX2/OVxeWV5a5ib7nLU1JeXFbpLoUn
kcMKl6vcDU97qB8JT6UXxtzIdURFKfopcVd6YaK0wuNxF1eUwCwlbjc8Ue4pccHyK0srqTMJ
r7u0srjUSxxEwPsgAU+lhzqTKC/zuktKiyvd1HWGq8IN2cB+KNylJcVlyKAsMz1neEphFreH
ec6AOUqxF4lKT3FlCeYQl1RWXIo9JiJGK70VZSWV3tKorhUhwwPiq7K8soKKtwJJxVteVloC
RVHqLqlkTiqRVEsN+ZaZ8i2vRDIqcbuQKkq9leXIW0gZrLgLC9ZTagi2DDk7qaw0BFsC6bjc
laZgK0o8xV6v4ZOkEgm2lAgWKhYW5y7j5FhSXmHIsYLJEWqmssyUY3lpqcvrGXA58s5WH1TJ
NK9ssbLFDoUW64oOlBjrGPruSvWA4Eo1BZoBKXhV1Wnwdxw8NGicTIXGk5t+bz8bpqvg9cXw
dyW8vgYeF1NfNbXwzlZoMFwNf3fC3zvhcQC+Fp6BPP+CW5HxEbz/M86V6ucwT6qSBrKVbHC6
MpqCMNlgOXWlagzdLldSgV9JAVfAIwjjHfB3Mzy2Kw7wTSUD7Ka+ar4Dy/oevL4f/j4Erz9K
/dk8Bct9VckB78Df9+Hv5/CwqfnYnaoRStVUUMm5Up2jjgDVahr4ipoN1qqjwUbVCb4J43s4
V6r3xnWlmsKBGYb/Didg/jsMHyC5FDAw/HdogPnvmAqY/w43YIDFbMD8d1QB5r9jMWD+O1YC
5r9jDWD+Oy4GzH9HLWD+O1oB899xNWAgxU7AfNPcCZhvmgOURwRSPAOYb5pfAOZK9SPA/NF8
Bpgr1c8Bc6WaSkENBDpkc65UT+dcqc7kXKnO5VypLudcqV7OuVL1U581aBB6BefjJsj5uOng
fNxs5lypbudcqX6T83ezm/N38x3O3833OH83+zl/Nw/RMufRz4QMfy9Pcf5uXuX83bzD+bt5
n/N38znn78bGuVIdx7lSLeV83FRyrlTncK5Uqyk4gkCBr3CuVNdyrlQ3cq5Uv8m5Ut3DuVK9
N8KV6v0WQEBWQkAAtzZ38LGA1+W+LJb7siBbbgeHBTi5fVkOJ4AF+Lh9WUAC+7L0cPuyHOb2
ZTnI7cvi4/Zl+YDDAg5z+7IctsACKi2wgC5uXxYXty9Lz0zOfyq3L4uP25elx82wAB+3L0s3
ty9LrcW+LIDbl6XHy/lPLWe6DlcwWlpldCwgmp9UvAaN25elm9uXpYvbl6WbwwLCCezLArh9
WbqXxNfpLm5fFhe3L4uT25flCIcF7OX2ZXFx+7KEE9iXJXxQYgEnGgt4RSWYvWFZmZsMVJ4C
BpanxOtxu7yxd1uoHDg7ixf28DG3PC63p7S8bLCkalpd5W/j0cErsjXL1jwMWjMaYkeHEV46
7h1ZXh/wHVlGgBchz7/mYIS/wvu/4GCEf8E82dCkH6dkgwJlNJgDzfwVMH4JhRGMUV+Lkgra
lSxo3KWAa2H8Bvh7Mzz2KA5wp5IB7qUwwkElDTwBrz8Hf1+C11+lMAJzdesE/4K/GWoOyFfz
gYuDERarqdDIYrytUkeAepjvKjUbXK2OBreqTnA3jB/kYIQX5Y4sHIzwIgcj/JqDEf7KwQhf
cDDCvzgYIZvbkWUcByMUcDDCHA5GWMHBCJdwMEILByO0czuybOdghGs5GOEGDka4mYMR9nAw
wp0cjHAvByMc5GCEJzgY4TkORniJgxFe5WCENzkY4XccjPAxByP8i4MRMrgdWfI5GMHFwQiL
ORihmoMRVnEwQj23I8tVHIxwNQcj3MrBCHdzMMJBDkZ4MQJGOGABI+T2BUaokDCChBEkjCBh
BAkjDEcYoeIUMLxKK0o95WUVsU2EikEwvCqGk+GFFF9e6hosqSYEI8jWLFvzEGvNondHCSNI
GEHCCBJGOJlghB9YwAh5fYERyiWMIGEECSNIGEHCCMMRRig/BQwvd0UFvLM8tolQPgiGV/lw
Mrzc5bAllZYOllT5rxYsYQTZmmVrHmKtWdzaQMIIEkaQMIKEEU4mGOEBCxhhdF9gBK+EESSM
IGEECSNIGGE4wgje4W94Vbhd5RUei6+dmSAGwfDyDiPDq8LthUVWegdLqqbh5Y4BI8jWLFvz
EGvN4r5+EkaQMIKEESSMcDLBCCk2Np7nYYTr7dYwwkp6pGNqi5qDa+uatQLyFCyE5562GbmM
kMtZTtBmMLeXCIMnzS0ieuzEykH7Ka1XPmDbfqjMOulKqVmSyJjYLDOru5f1hpGDbGZl+nKY
lQlymeXXlcusfJ+TIQq7HMzKdKVHtzK7RjIrMzyKWZm+0czK1E5jtLpPY7Rqx0RHFJypzLLU
spnFCdI4V4q5zOLsyWWIQq2DIQofOJj1uT+9uxf/6CnjW+1jLiWncS4lp3EoyPSuxSeD/WPy
OSO6rrtnMF3Xci4TNc5lYndxbysf6ffgGKbrmvzouu5xM113lzBdh0uZrmvLGC3giY4orOdc
Jh4ex/R7EYc0HJzA9LtrIkMUnsxlOu10Rtdp9/VMp77zuDa/kGvzMH4U+6zhrfmV0sjup4V+
LnxyzoJH5BjRYsMAOCQu85YvCGqBYEhr81/hrw9pAXFTg8iS3MWlZZVagXtGSYmnkJhOw91c
gjVFK409JSWVle5KN6xIKTFjopouQ8lkKSnxopqVVZSir8tRzcrexntmLpFtSLah425DESO1
6IbpLOoNnRmmPoW8AnLpfJMTGihT4YC1CBobS2HqEjxwZKGRbn/aAgfNbTDeCX+3weMaOLi+
Hg7Cb6UG110wfQ+8fgD+HoLXH4fHM9QwfRGW+3M44O2Bv0fg75fwyFJGgAlKPvAoxPhbodhA
DTQaL4DG4qXUYEw01CqEx3XwPrRT9VXwdwMtYws0Sq+jhunN0CC9HV6/E/7eDa/vp3kehAbp
c9AgfQ3+/gb+/hke/wv5yqWG6VTVBqZBw9SlpgCPiuq2VyWGi7GhJHq5qoB577fRV3AqfekW
cUbmUsAc811CB+oZ1AA0jNUWzlBt4wzVTs5Q3cYZqtdwhur1nKF6K2eo3sUZqvdwhuoBzlA9
xBmqj3OG6jOcofoiZ6j+nDNUezhD9QhnqH7JGapZCjNUJyjMUPXQ+GRqVNqo0VqjMKP1Amq4
IbleSuOlgOyCYHj2X8cZmFdyBuZVnIG5gcZn4dbBjMrrOKPyZs6ovJ0zKu/kjMq7OaNyP2dU
PsgZlc9xRuVrnFH5G86o/DPncO9/FWZU5lKjchlugUQmyMCcxhmYyPBEdJGnfg+Nx9poeCE0
85BOLDcant/RtsEfb3dh2cAjdhfOpL9IKi/TQ+7gO7R3F37fBqLuLgzwPUrMc8buwvfSV3H3
BhW3NLK7MDrD32kglsezu/CDxi6/7awMtrvwDy2vosb7kOVVG8WZol9F/f1QlKsEg7qX9os8
2rsXUgvXYSN32ml/Ubi8RkjHW40sDzZeWr2yRoedbSI+rXJvWkjyBSO27+LPZx81K2sYuHyZ
b+OHjYMrVNys/V5us3YHN04yALUHI9blGJVJp9snF1D1Ra+MsetIvA3k38aNA511WbOnRGHv
hxbsZSfEHucLNT6HDpoSPTtFMmmPwuRDFkw6+8JkRV+ZrOgbkwctmBzZFybL+8pked+YPGTB
5Gl9YdLbVya9iTIZbdjxAh52LErKsCOBWg73l5Y47Mjghh0d9JCv9qE97CgAbNjBDxQmY/0q
Uc9FDjseVo2hQrRhhzHM6M+w4xHj9b892rDjUcurqPE+ZnkVtePHLa+ih8oTUa6SZ+PDEc/G
RfTZmEGfGnbuqfFwvGFH/Odj7GHFw3GGFY9YMJsZ5RH3cPKHFQ/HGVY8asFeTkLsJWlY8XCc
l+FjFkyO6AuT/R1WxGPycQsmR/WFyf4OK+Ix+YQFk2P6wmR/hxUP92FY8YIvDw8r7JA8orl0
wZqmejp6WAULXG4Xn6n4yZdAZYb7u2ckfGwAMM7+f47Dua857fSN0AlKMOyCrufgR4sKGsxn
AwD/hpdxpNG0DgW6wcG/caynckfhx6RK4ZNJGI4h4ArC4Iz3zkYu3snFN3HxzVx8CxffysW3
cfHrKZaXRReXGPEbufhNXPxbXHwnF7+Zi+/i4l3AoTLEl6/Nl8d6h41xrnfGub4pzvXNca5v
iXN9a5zr2+Jc56Ud7foNca7fGOf6TXGufyvO9Z1xrt8c5/quONd3Y6zXyY3AjEONSMcLo82S
LqJLfC6hS8a+ivoePC6ji2fQ0rE6eKxFy4nggXqsnz64GzHYeY5ZakE3Qi83j8rrJukZ9NfJ
pR9DmAxwYy4ngyngbFZCt9/vQYB3+In/qPeJ/DZx6TcxTlZCl2oUgEKBByNcLJbQvbZXCaW4
hGlgOpgBvo9nDdQ4UktmrgfDWRG6uh8vgbNHAe6swv6EKCVWbkafykW5H/SJdVASpqX0iVbi
5Wb2qdzMKHVQE6al9olW4uVm9ancrIg6KMOgLSnDoC0pw6AtqcOgLanDoC2pQ7YtTQlvpuiR
OBqof13ZU/xyM5rohuOB281aK8gsgHZBMyvIJ947o1u1omuOXoE5etxoWnLX4YnbyIA4+QYt
75v0dwf9nUK5nxJzXPFY5iUxuJ/s6y1vNbo9cxzcI07icX/2kOZ+KogcBe76ecB+z6PPzCWj
uFgtZ4mvd39VktZyECfxuC+IKfs30/ome4P7wZJ94ZDmfhqIHP1/PGG1bct/PHpcLSeJzxzM
STzupydV9oPda2cMUe7z8RvXThEkgFeMZXEjEPR7Fl5ukNFrzHEGtqUJkMiuaOGJ+Lrb1uJ4
3XnriK/Ydjv2O4MjCDJ22InWr/3GxK6MtZSkLCegVcNv5FGgU5gxiQzX0lpEf5cbFKPdqfkI
l+ngW/ZfOf6We7HzEM7rce6z/8nxQe4KpwI11JvLgvAuigDsUhQ6zlKpoq44dns0RKCn4pY5
SL/dex/5qu8mzCcqqRv+1dbWkhWW9JdAvkgKnfCvAeY7gunPczCpZ0SpTaHZAu4ED1JlGBwj
9hCtbQpDfxPBSoRgp2vDYl1HIXJi2YBw0oE4rcqHAp/LvN9txvqjeL66yVX8OgxaJqh4X8M3
seK7RgmKh2WCrq57cMz4HSjFI1pb+6t455BRPF/d5Crej5HrRBV//9VY8b7GhwXFdwPLHp+b
bMV3k9W3/VJ87tBRPFfd5Cq+AU9fJKj4rrc7seJrDx3iFY/4fOutt3B+49dQfE6SFY9obe6v
4nOGjOL56iZX8fV4DitBxWvFIaz48C8PCooPw1PhMM5v/BqKz0624mHxm/qr+Oyho3iuuslV
/Fo8kZmg4sPjriLv+FRB8X/3+Szf8VlJVjyi1dlfxWcNGcXz1U2u4uvwbHaCiq/9YYA86qc+
xCv+r09sjcpZOrb9kqt4RGtjfxWfOWQUz1c3uYpHQ7HrE+7xY5uw4ns2/0Ac1QPLHp+R9FE9
WRTRL8VnDKFRPatuchWPZvq3YcUrBuIS4x3/mzovxmny79V9OSCN1g0Zmx988IHwa8goXVC8
nVNU3xQPzMEdCUzxaYmoWxEUm26RK41TfKTJd6IGd6y6yVU8WuaxNVHFd7/++mxszs3eWQsV
n2rW7Rg149ivISPHgCs+te+Kd1jkSj2FFI/W+GxJVPEg/MUsPKpHK3NyYL3tprGJH/HcryGj
tAFXfEbfFZ8WY9r4VFE8WuC1OWHF524lit97Zx1UvJ3WDfHFAzgojY503IkGWvH2vis+Ncb7
/VRRPFrdtylhxd/6S/yO127LuAwq3mYoPiwCOCiNDiSjlAFXvK3virdy8GA7hRSPJtw6E37H
7ziPvOMf/yNSvErrhoxNHsBBaXSk45oMtOLVvive6iGhnkKKR+t6NyaseLr61rfkvy6Hijce
s8jY5M05lEZHOu5EA614pe+Kt8XIdaoo/iJsKCaoeF/RR+RR/7MjqMenxHm/pmOKyVU84NJE
8Sl9V7zVQyLlpFM8ANZr7QzFO8BjtvucaNXAr2yvOdGqgUP215xk1UA0xZOVCemCbFBqGs41
ma5l4EP/VhQQbmLXAK17WGC/2InWPWh2jxOtQkC/6nHUYGqSa2BwE6sGKljoeCWtK/MlxxWO
j9O2ZnY5rnHYHQ2ZO6AB6VJ616A3h9xaDpPyKK4VzcT37zhGWtgOmOsqbJ2W0evTw0gmLvwk
TMH2FQkziAMc9D1aEV7qopjLZHIwU8RnYxbtYA1wAHwl/D/dl5DItOgiw09QWP3YIvvUMWvE
zszJeXnpl424IhPkTUvfMGJV5gcjkiuy/YCIbD88oonMjUXmEETGf0cbKbWsAZUakkBsqW1Q
P3V02hY471Dz0tfYNOfD6rT0c2wOZzKkdq3NkNpZtKHNtGhoJVhqZ6AqmVJDLrRW+ZvrQk0b
/NryjpamgL+93h+o92tfCTSFtIJOt8tVGK0RpmLCyRYnKhOJJrY47x3xo8zb8wLZPxnx+8y2
vKXZvx/xj8xL8kqyYRVt/RXnTRmGOJ+mjfBpi0ZYisWZJjRCBEFc7F7TFGr2F4HTObPGbIMZ
SHSIyPGKzm7VEs2SrUWXBQ5k7XZU5GxJfzPrMceonAvTX85+w/Gv7LnwSazZj190RGAXUYEh
EJv1aCKsMiwsBbl3NoWFvykvwq2JrSDNwp3USc24KwFy8rUMBFBBvv69lUlV44lnXPpbOSkZ
b2bNTT+Y8x4Uz4Xpe3NeTYp4Lqbi2RhFPB4sAbsgHuNb8aRLSLOWEKptPAl9H0roZiihV6GE
rsx4Ofs9eM/qjGRI6BIqoc4oEvJaSMh9XlH5YErovQQkNDPjrZyxmW9mrc44mPM5lNCVGXtz
/jMpErqUSmhTFAmVW7ehQZUQqm08CT0FJXQ3lNB/Qgltz3w5+3N4T2NmMiT0VSqhzVEkVGHd
hryDKaHPE5DQ/My3coqy3sxqzDyYk571cvb2zL05nyVFQjqV0JYoEqq0bkODKiFU23gSegNK
6Akooc+ghG6FEkrP2puzJSsZErqMSmhrFAnNsm5DnsGUEKptPAldmPVWzrzsN7O2ZB3MmZD9
cvat8J6U7GRI6HIqoW1RJDTbug0NqoRutZRQvi+MPX/sUL5GNi2paq6rv1KrCzRoF65vCvnB
neYM8jVAS42N5STy2SS/2B/BbAhjRQA7ml1BafSLJtV5KG4o5BmOQepHBhlk6Ev4OGysT/sE
+GwMukaAwTEpHhlk6FP4BDjtosuTY8Pw7SzzyDwyT+J52LtV5d6tUlIyj8xzPL3IJnuRzCPz
9LMX2aWdJ4MMx2nnGb0oRfYiGWToZy9Klb1IBhn62YvSZC+SQYbjCh/7wr6vmwtC2GYrd5vb
pRBE/x5zIyfuO328DiRduOoA5qcf+CpK59GNW7JhXrTwmu0AF2/3FrIEowaAxL1dJz90KnjZ
jMKYGEyGxN1bsnvt3jIWr9DZOQC7t6CdldFeg6cB5Ec0AyzlvglbxsWXc/EVXLyaiz9IdyRH
q3d+yMUf4uIHufghLt4FFiuEI9QkeS6i7cqxLM715XGur4hzvTrOdb6m0a7/MM71h+JcPxjn
+qE413fj9VdG51YjjmhhtHkHWlmPtkx+Fh7PweNH8PgdPP4LkG2S34PH78Hx7kJyM+aoA2wA
G1kJPbfNxZ/DhTvOj78LyS5cQifYBFvs8e1CshuXsAVsBdvkLiRyFxIc5C4kJ74tyV1I5C4k
yWpLcheSE78LSQeIHA3E34XELNsn3htrFxJjNJfcXUg2xBxXJG8fj75zn8iOABuHNPedIHIU
GH8XEqN19GUXkr5zn8guJJtiyj55+3gMjOw3D2nut4DI0f/A7ELSZ+4T2oVka1JlP9i9dtsQ
5Z7sQpKNURAS5C4k8dzd/B7jNwm6rQWXVfuQfru+KK6N2IUkWhgIf8WIVjXtzAPir9j4hv3k
2YWk2uLZ1T/Fv4dBvET9FTeGyWYU/yMoHvE3eP6Ku8GK/io+Y8gonq9uchXfg5HcRPcdmvOz
c5Diez4UFX+MLGrE8qK/huLTk614SGt5fxWfPnQUz1U3uYr/LwznJ9rjf/MDrPjwM4LiEZtW
2884kr0ZBfxZ1l/FO4aM4vnqJlfxCPV/MFHFa298Fyved3RGbYKu6dMGwDX90v4qPm0IPepZ
dZOreDTlU60m6Msw7M46lw7eeX/FkVvMddO/IemvOLv3EP9E9vgBc2KJ5vtWJKr4nj98PNuc
tWP+ipHqxQ2nuvExJP0VG4of7t5L0WTv8kQVX5syvpL0+J61nL9i9CYSNpw6Rs4NSX/Fp4ri
n8Gjh0Q9lN/4qwrc48sn1HP+io9FvOOp3oemv+JTRfFP49FDoo96ukDDt2hd3XD1V3xyKR6A
wfZX3EFRT5V7Cg4tf8WdSa5BYv6KD6S9knZO1kuON9M+TsvP6nL8d5rdAbIG21/xTvwkzBD8
nqJWypZhDrbT4ujb+p1sTotvlk6Lj8Np8S7ptDi+OBN3Wrx7KDotbrUfzfoy5T+z99jHZP86
5ansm1JmZr+Y8t2keDI0BIbgjUhPhreceKfFpKrxxLMt+47Uxpw99u9mb0idn3MTFNFlqdNz
kiGeZ6h4lkURz63Wjh4rB8/RI6ltPAml5dyR+hmU0PScDalvQAnNz7ks9bGkSOhZKqHlUSS0
56Rw60xqG09Cu6GEtuTusT8GJXRh7k0pb8B75uYmQ0LPUQmtiCKh204Kp8WktvEkNC73jtQU
5x773NwNqe9BCV2Ye1nqq0mR0I+ohKqjSOj2k8IlL6ltdAlJd6rSXadlkPqRQQYZ+hKkO1UZ
ZEhekO5UZR6ZR+aR7lRlHplHulOVeWQe6U5VBhmGm50n3anKIEOyepF0pyqDDP3tRdKdqgwy
HF8YHHeqFWFyLh0vha9pC17hrw9pTYF1QS2aS1Vj6cVJ5VIVLZ05QS5VyTodgxRb+D/d14LX
oOYD7ltP3/hLnTPeVAJY/ud1tvrbmlr8gZC2oC7kB0Gs1tKZJZUzS1zuUhDA63u4XEsWwDxY
5QG82Kc6GPKvDQavFC44mBLZyWyhIH8bu5JOsoeC9cFmdhb/0NQNYDKbO0Lebea+8frr50YT
BWuhFT5b2AfYWp/jDYrv/wMAAP//AwCV5eG5</Template></GraphPadPrismFile>
	<xsl:template match="ps:Info">
		<a><xsl:attribute name="name"><xsl:value-of select="@ID"/></xsl:attribute></a>
		<table border="0">
			<tr><td><xsl:apply-templates select="ps:Title"/> </td><td width="20"></td><td><b>Notes</b></td></tr>
			<tr><td valign="top">
					<table BORDER="1" CELLSPACING="0">
						<tr><th>Constant</th><th>Name</th></tr>
						<xsl:for-each select="ps:Constant">
							<tr>
								<td><xsl:apply-templates select="ps:Name"/> </td>
								<td><xsl:apply-templates select="ps:Value"/> </td>
							</tr>
						</xsl:for-each>
					</table>
				</td>
				<td width="20">
				</td>
				<td valign="top">
					<xsl:apply-templates select="ps:Notes"/>
				</td></tr>
		</table>
	</xsl:template>
	<xsl:template match="ps:GraphPadPrismFile">
		<HTML>
			<BODY>
				<xsl:variable name="Chars" select="'ABCDEFGHIJKLMNOPQRSTUVWXYZ'"/>
				<font color="#999999">
					<p align="center">This file can be opened by <a href="http://www.graphpad.com">GraphPad</a> Prism (version 
	<xsl:value-of select="@PrismXMLVersion"/> or later). </p></font><hr/>
         This file contains <xsl:value-of select="count(ps:Table|ps:HugeTable)"/> data tables and 
	<xsl:value-of select="count(ps:Info)+count(ps:Table|ps:HugeTable/ps:Info)"/> info tables:

	<dir>
					<xsl:for-each select="ps:Info">
						<li>
							<a>
								<xsl:attribute name="href">#<xsl:value-of select="@ID"/></xsl:attribute>
								<xsl:apply-templates select="ps:Title"/>
							</a>
						</li>
					</xsl:for-each>
					<xsl:for-each select="ps:Table|ps:HugeTable">
						<li>
							<a>
								<xsl:attribute name="href">#<xsl:value-of select="@ID"/></xsl:attribute>
								<xsl:apply-templates select="ps:Title"/>
							</a>
							<dir>
								<xsl:for-each select="ps:Info">
									<li>
										<a>
											<xsl:attribute name="href">#<xsl:value-of select="@ID"/></xsl:attribute>
											<xsl:apply-templates select="ps:Title"/>
										</a>
									</li>
								</xsl:for-each>
							</dir>
						</li>
					</xsl:for-each>
				</dir>
				<hr/>
				<xsl:apply-templates select="ps:Info"/>
				<br/>
				<hr/>
				<br/>
				<xsl:for-each select="ps:Table|ps:HugeTable">
					<xsl:apply-templates select="ps:Title"/>
					<a><xsl:attribute name="name"><xsl:value-of select="@ID"/></xsl:attribute></a>
					<xsl:variable name="width" select="100 div count (*/ps:Subcolumn)"/>
					<xsl:variable name="xFormat" select="./@XFormat"/>
					<xsl:variable name="yFormat" select="./@YFormat"/>
					<xsl:variable name="nRepl" select="./@replicates"/>
					<xsl:variable name="isXSubcol" select="boolean($xFormat='error' or count(ps:XColumn/ps:Subcolumn/ps:Title)&gt;0)"/>
					<xsl:variable name="isYSubcol" select="boolean(($yFormat='replicates'and ./@Replicates&gt;1) or 
						 ($yFormat!='text'and $yFormat!='replicates') or 
						count(ps:YColumn/ps:Subcolumn/ps:Title)&gt;0)"/>
					<TABLE BORDER="1" CELLSPACING="0">
						<TR>
							<xsl:for-each select="ps:RowTitlesColumn">
								<TD align="center">
									<xsl:attribute name="rowspan">
										<xsl:if test="$isXSubcol or $isYSubcol">2</xsl:if>
									</xsl:attribute><BR/>
								</TD>
							</xsl:for-each>
							<xsl:for-each select="ps:XColumn">
								<TD align="center">
									<xsl:attribute name="rowspan">
										<xsl:if test="$isYSubcol and not($isXSubcol)">2</xsl:if>
									</xsl:attribute>
									<xsl:attribute name="colspan"><xsl:value-of select="./@Subcolumns"/></xsl:attribute>
					 
					<xsl:apply-templates select="ps:Title"/>
									<xsl:if test="count(ps:Title)=0 or ps:Title=''">X-Title</xsl:if>				
					 
				</TD>
							</xsl:for-each>
							<xsl:for-each select="ps:YColumn">
								<xsl:variable name="DefColName2" select="(position()-1) mod 26"/>
								<xsl:variable name="DefColName1" select="(position()-1-$DefColName2) div 26"/>
								<TD align="center">
									<xsl:attribute name="colspan"><xsl:value-of select="./@Subcolumns"/></xsl:attribute>
									<xsl:attribute name="rowspan">
										<xsl:if test="$isXSubcol and not($isYSubcol)">2</xsl:if>
									</xsl:attribute>
					 
					<xsl:apply-templates select="ps:Title"/>
									<xsl:if test="count(ps:Title)=0 or ps:Title=''">
										<xsl:value-of select="'Data Set-'"/>
										<xsl:if test="$DefColName1 &gt; 0">
											<xsl:value-of select="substring($Chars,$DefColName1,1)"/>
										</xsl:if>
										<xsl:value-of select="substring($Chars,$DefColName2+1,1)"/>
									</xsl:if>
					 				
	   			</TD>
							</xsl:for-each>
						</TR>
						<xsl:if test="$isXSubcol or $isYSubcol">
							<TR>
								<xsl:if test="$isXSubcol">
									<xsl:for-each select="ps:XColumn">
										<xsl:for-each select="ps:Subcolumn">
											<TD align="center"> 
					 
					<xsl:apply-templates select="ps:Title"/>
												<xsl:if test="count(ps:Title)=0 or ps:Title=''">
													<xsl:choose>
														<xsl:when test="position()=1"><B>X</B></xsl:when>
														<xsl:when test="position()=2"><B>Err.Bar</B></xsl:when>
													</xsl:choose>
												</xsl:if>				
					 
				</TD>
										</xsl:for-each>
									</xsl:for-each>
								</xsl:if>
								<xsl:if test="$isYSubcol">
									<xsl:for-each select="ps:YColumn">
										<xsl:variable name="DefColName2" select="(position()-1) mod 26"/>
										<xsl:variable name="DefColName1" select="(position()-1-$DefColName2) div 26"/>
										<xsl:for-each select="ps:Subcolumn">
											<TD align="center">
					 
					<xsl:apply-templates select="ps:Title"/>
												<xsl:if test="count(ps:Title)=0 or ps:Title=''">
													<xsl:if test="$yFormat='replicates' or $yFormat='text'">
														<B>
															<xsl:if test="$DefColName1 &gt; 0">
																<xsl:value-of select="substring($Chars,$DefColName1,1)"/>
															</xsl:if>
															<xsl:value-of select="substring($Chars,$DefColName2+1,1)"/>:Y<xsl:value-of select="position()"/>
														</B>
													</xsl:if>
													<xsl:if test="$yFormat!='replicates' and $yFormat!='text'">
														<xsl:if test="not($yFormat='replicates' or $yFormat='text')">
															<xsl:if test="position()=1"><B>Mean</B></xsl:if>
															<xsl:if test="position()!=1">
																<xsl:choose>
																	<xsl:when test="$yFormat='SD'">
																		<B>SD</B>
																	</xsl:when>
																	<xsl:when test="$yFormat='SE'">
																		<B>SEM</B>
																	</xsl:when>
																	<xsl:when test="$yFormat='CV'">
																		<B>%CV</B>
																	</xsl:when>
																	<xsl:when test="$yFormat='SDN'">
																		<xsl:if test="position()=2"><B>SD</B></xsl:if>
																		<xsl:if test="position()=3"><B>N</B></xsl:if>
																	</xsl:when>
																	<xsl:when test="$yFormat='SEN'">
																		<xsl:if test="position()=2"><B>SEM</B></xsl:if>
																		<xsl:if test="position()=3"><B>N</B></xsl:if>
																	</xsl:when>
																	<xsl:when test="$yFormat='CVN'">
																		<xsl:if test="position()=2"><B>%CV</B></xsl:if>
																		<xsl:if test="position()=3"><B>N</B></xsl:if>
																	</xsl:when>
																	<xsl:when test="$yFormat='low-high'">
																		<xsl:if test="position()=2"><B>+Error</B></xsl:if>
																		<xsl:if test="position()=3"><B>-Error</B></xsl:if>
																	</xsl:when>
																	<xsl:when test="$yFormat='upper-lower-limits'">
																		<xsl:if test="position()=2"><B>UpperLimit</B></xsl:if>
																		<xsl:if test="position()=3"><B>LowerLimit</B></xsl:if>
																	</xsl:when>
																</xsl:choose>
															</xsl:if>
														</xsl:if>
													</xsl:if>
												</xsl:if>
					 				
	   			</TD>
										</xsl:for-each>
									</xsl:for-each>
								</xsl:if>
							</TR>
						</xsl:if>
						<TR>
							<xsl:for-each select="ps:RowTitlesColumn/ps:Subcolumn">
								<td valign="top" nowrap="1">
									<xsl:attribute name="width"><xsl:value-of select="$width"/>%</xsl:attribute>
									<xsl:apply-templates select="ps:d"/>
									<xsl:if test="count(ps:d)=0"><br/></xsl:if>
								</td>
							</xsl:for-each>
							<xsl:for-each select="ps:XColumn/ps:Subcolumn">
								<td valign="top" nowrap="1">
									<xsl:attribute name="width"><xsl:value-of select="$width"/>%</xsl:attribute>
									<xsl:apply-templates select="ps:d"/>
									<xsl:if test="count(ps:d)=0"><br/></xsl:if>
								</td>
							</xsl:for-each>
							<xsl:for-each select="ps:YColumn/ps:Subcolumn">
								<td valign="top" nowrap="1">
									<xsl:attribute name="width"><xsl:value-of select="$width"/>%</xsl:attribute>
									<xsl:apply-templates select="ps:d"/>
									<xsl:if test="count(ps:d)=0"><br/></xsl:if>
								</td>
							</xsl:for-each>
						</TR>
					</TABLE>
					<br/>
					<xsl:apply-templates select="ps:Info"/>
					<br/>
					<hr/>
					<br/>
				</xsl:for-each>
			</BODY>
		</HTML>
	</xsl:template>
	<!--<xsl:template match="ps:d">
	<xsl:choose>
		<xsl:when test="@Excluded and string-length(text())" >
		    <font color="#0000ee">
	      		<xsl:apply-templates select="node()"/>*		
		    </font>
		</xsl:when>
	    <xsl:otherwise>
			<xsl:apply-templates select="node()"/>
		</xsl:otherwise>
	</xsl:choose>
	<xsl:if test="position()!=last()"><br/></xsl:if>
</xsl:template>-->
	<xsl:template match="ps:d">
		<xsl:choose>
			<xsl:when test="@Excluded and string-length(text())">
				<xsl:choose>
					<xsl:when test="../../../@EVFormat='AsteriskAfterNumber'">
						<font color="#0000ee">
							<xsl:apply-templates select="node()"/>*
						</font>
					</xsl:when>
					<xsl:when test="../../../@EVFormat='Blank'">
					</xsl:when>
					<xsl:otherwise>
						<xsl:apply-templates select="node()"/>
					</xsl:otherwise>
				</xsl:choose>
			</xsl:when>
			<xsl:otherwise>
				<xsl:apply-templates select="node()"/>
			</xsl:otherwise>
		</xsl:choose>
		<xsl:if test="position()!=last()"><br/></xsl:if>
	</xsl:template>
	<xsl:template match="ps:Title">
		<b><xsl:apply-templates select="node()"/></b>
	</xsl:template>
	<xsl:template match="node()">
		<xsl:copy>
			<xsl:apply-templates select="node()"/>
		</xsl:copy>
	</xsl:template>
	<xsl:template match="ps:Font">
		<font>
			<xsl:if test="@Size">
				<xsl:attribute name="STYLE">font-size:<xsl:value-of select="@Size"/>pt</xsl:attribute>
			</xsl:if>
			<xsl:copy-of select="@*"/>
			<xsl:apply-templates select="node()"/>
		</font>
	</xsl:template>
	<xsl:template match="/">
		<HTML>
			<BODY>
				<xsl:apply-templates select="//ps:GraphPadPrismFile"/>
			</BODY>
		</HTML>
	</xsl:template>
</xsl:stylesheet>
