# Supplementary material for: Selective κ Opioid Antagonists nor-BNI, GNTI and JDTic Have Low Affinities for Non-Opioid Receptors and Transporters
Source: PLoS One. 2013 Aug 14;8(8):e70701. doi: 10.1371/journal.pone.0070701 (PMC3747596; doi:10.1371/journal.pone.0070701)
Supplement: Table S1 — Binding affinities with standard error, radioligand, membrane type, and species. (XLS) [file pone.0070701.s007.xls]

## Sheet: Binding affinities, conditions
				GNTI		nor-BNI		JDTic
Target:	Species:	Source:	[3H] radioligand:	Ki	SE (or 95% CI)	Ki	SE (or 95% CI)	Ki	SE (or 95% CI)
κ	Human	Cloned	U69593	3.4	0.2	4	0.3	1	0.12
μ	Human	Cloned	DAMGO	54	4.1	41	2	3	0.25
δ	Human	Cloned	DADLE	59	5.9	20	1.8	44	3.2
NOP			N/OFQ	2500	(1,300 to 4,900)	4400	(2,200 to 8,500)	12	(7.4 to 20)
5-HT1a	Human	Cloned	8-OH-DPAT	≥10,000		1110	140	≥10,000
5-HT1b	Human	Cloned	GR125743	≥10,000		≥10,000		≥10,000
5-HT1d	Human	Cloned	GR125743	≥10,000		1130	170	≥10,000
5-HT1e	Human	Cloned	5HT	≥10,000		≥10,000		≥10,000
5-HT2a	Human	Cloned	Ketanserin	≥10,000		≥10,000		≥10,000
5-HT2b	Human	Cloned	LSD	≥10,000		≥10,000		≥10,000
5-HT2c	Human	Cloned	Mesulergine	≥10,000		≥10,000		≥10,000
5-HT3	Human	Cloned	LY278584	≥10,000		≥10,000		≥10,000
5-HT5a	Human	Cloned	LSD	≥10,000		≥10,000		≥10,000
5-HT6	Human	Cloned	LSD	≥10,000		≥10,000		≥10,000
5-HT7	Human	Cloned	LSD	≥10,000		≥10,000		≥10,000
α1A	Human	Cloned	Prazosin	9500	1800	≥10,000		≥10,000
α1B	Human	Cloned	Prazosin	8900	1900	≥10,000		4810	390
α1D	Human	Cloned	Prazosin	≥10,000		≥10,000		≥10,000
α2A	Human	Cloned	Rauwolscine	≥10,000		4900	460	≥10,000
α2B	Human	Cloned	Rauwolscine	≥10,000		1460	120	≥10,000
α2C	Human	Cloned	Rauwolscine	2230	180	626	26	≥10,000
β1	Human	Heart	CGP12177	≥10,000		≥10,000		≥10,000
β2	Human	Cloned	CGP12177	≥10,000		≥10,000		≥10,000
β3	Human	Cloned	CGP12177	≥10,000		≥10,000		≥10,000
D1	Human	Cloned	SCH23390	≥10,000		≥10,000		≥10,000
D2	Human	Cloned	N-Methylspiperone	≥10,000		≥10,000		≥10,000
D3	Human	Cloned	N-Methylspiperone	≥10,000		≥10,000		≥10,000
D4	Human	Cloned	N-Methylspiperone	≥10,000		≥10,000		≥10,000
D5	Human	Cloned	SCH23390	8180	460	3920	180	≥10,000
DAT	Human	Cloned	WIN35428	≥10,000		≥10,000		4370	470
GABAA	Rat	forebrain	Muscimol	≥10,000		≥10,000		≥10,000
GABAA (BZP)	Rat	Brain	Flunitrazepam	≥10,000		≥10,000		≥10,000
H1	Human	Cloned	Pyrilamine	≥10,000		≥10,000		≥10,000
H2	Human	Cloned	Tiotidine	≥10,000		≥10,000		1790	240
H3	Guinea Pig	Cloned	α-methylhistamine	≥10,000		≥10,000		≥10,000
H4	Human	Cloned	Histamine	≥10,000		≥10,000		≥10,000
M1	Human	Cloned	QNB	≥10,000		≥10,000		≥10,000
M2	Human	Cloned	QNB	5370	860	≥10,000		≥10,000
M3	Human	Cloned	QNB	≥10,000		≥10,000		≥10,000
M4	Human	Cloned	QNB	≥10,000		≥10,000		≥10,000
M5	Human	Cloned	QNB	≥10,000		≥10,000		≥10,000
NET	Human	Cloned	Nisoxetine	≥10,000		≥10,000		54	6
NMDA	Rat	Brain	MK801	≥10,000		≥10,000		≥10,000
SERT	Human	Cloned	Citalopram	≥10,000		≥10,000		≥10,000
σ1	Rat	Brain	Pentazocine(+)	≥10,000		≥10,000		1880	340
σ2	Rat	PC12	DTG	≥10,000		≥10,000		≥10,000
For further assay details, see the PDSP protocol book:
http://pdsp.med.unc.edu/UNC-CH%20Protocol%20Book.pdf
Archived at:
http://www.webcitation.org/6AfPc6HyI
